# Supplementary material for: Multireference Equation-of-Motion Driven Similarity Renormalization Group: Theoretical Foundations and Applications to Ionized States
Source: J Chem Theory Comput. 2025 Aug 15;21(16):7903–19. doi: 10.1021/acs.jctc.5c00992 (PMC12392458; doi:10.1021/acs.jctc.5c00992)
Supplement: Supplementary file 1 [file ct5c00992_si_001.zip]

Archive with 23 entries (22 files):
- si/
- si/cn_pes_mrci.csv
- __MACOSX/si/._cn_pes_mrci.csv
- si/intensivity.csv
- __MACOSX/si/._intensivity.csv
- si/equilibrium_ips.csv
- __MACOSX/si/._equilibrium_ips.csv
- si/.DS_Store
- __MACOSX/si/._.DS_Store
- si/c2_ips.csv
- __MACOSX/si/._c2_ips.csv
- si/eom-dsrg-pt2_flowparam_dependence.csv
- __MACOSX/si/._eom-dsrg-pt2_flowparam_dependence.csv
- si/eom-dsrg-pt3_flowparam_dependence.csv
- __MACOSX/si/._eom-dsrg-pt3_flowparam_dependence.csv
- si/stretched_ips.csv
- __MACOSX/si/._stretched_ips.csv
- si/cn_pes_dsrg.csv
- __MACOSX/si/._cn_pes_dsrg.csv
- si/description.txt
- __MACOSX/si/._description.txt
- si/eom-dsrg(2)_flowparam_dependence.csv
- __MACOSX/si/._eom-dsrg(2)_flowparam_dependence.csv
