# Supplementary material for: Multireference Equation-of-Motion Driven Similarity Renormalization Group: Theoretical Foundations and Applications to Ionized States
Source: J Chem Theory Comput. 2025 Aug 15;21(16):7903–19. doi: 10.1021/acs.jctc.5c00992 (PMC12392458; doi:10.1021/acs.jctc.5c00992)
Supplement: Supplementary file 1 [file ct5c00992_si_001.zip › si/cn_pes_mrci.csv]

bls	E_gs	E_x_mrci	E_a_mrci	E_b_mrci
4.0	-92.306187501	-92.284492737	-92.284753994	-92.1916318
3.9	-92.306598576	-92.284523837	-92.284804186	-92.191698295
3.8	-92.30707843	-92.284555523	-92.284863984	-92.191772016
3.6999999999999997	-92.307642162	-92.284591208	-92.284935962	-92.191859886
3.5999999999999996	-92.308310031	-92.284625388	-92.285023751	-92.19195955
3.4999999999999996	-92.30910779	-92.284658792	-92.285132911	-92.192076284
3.3999999999999995	-92.310068291	-92.284687723	-92.285267965	-92.192214656
3.2999999999999994	-92.311233475	-92.284709292	-92.285426182	-92.192380239
3.1999999999999993	-92.312656752	-92.284718635	-92.285643387	-92.192576839
3.099999999999999	-92.314409434	-92.284708443	-92.285899345	-92.192786723
2.999999999999999	-92.316573811	-92.284674578	-92.286266053	-92.192854525
2.899999999999999	-92.3192629	-92.284621389	-92.286718692	-92.191695861
2.799999999999999	-92.322616609	-92.284581864	-92.287374261	-92.189758757
2.699999999999999	-92.326810383	-92.284577227	-92.28831754	-92.190190413
2.5999999999999988	-92.332064769	-92.284653725	-92.289704831	-92.193243071
2.4999999999999987	-92.338663564	-92.284928162	-92.291785897	-92.198719415
2.3999999999999986	-92.346982777	-92.285641957	-92.294927885	-92.206498456
2.2999999999999985	-92.357517108	-92.2872721	-92.299658917	-92.216438518
2.1999999999999984	-92.370877943	-92.290730256	-92.306682864	-92.228208905
2.0999999999999983	-92.387704573	-92.297588029	-92.316842785	-92.241163156
1.9999999999999982	-92.408595651	-92.309878028	-92.331027622	-92.254581427
1.8999999999999981	-92.434044257	-92.328956737	-92.349731447	-92.268527771
1.799999999999998	-92.464325293	-92.354734013	-92.372901098	-92.284031883
1.699999999999998	-92.49938486	-92.386390175	-92.400135752	-92.302041139
1.5999999999999979	-92.538651204	-92.422922183	-92.430505237	-92.32305569
1.4999999999999978	-92.580645452	-92.462787804	-92.462151624	-92.347971342
1.3999999999999977	-92.622278589	-92.50301674	-92.491606597	-92.378245396
1.2999999999999976	-92.657715503	-92.53792073	-92.512637285	-92.411355604
1.1999999999999975	-92.676560479	-92.557353863	-92.514383169	-92.435616852
1.0999999999999974	-92.660799727	-92.543777352	-92.478214386	-92.430443781
0.9999999999999973	-92.579383461	-92.466927098	-92.372181817	-92.363372743
