# Supplementary material for: Multireference Equation-of-Motion Driven Similarity Renormalization Group: Theoretical Foundations and Applications to Ionized States
Source: J Chem Theory Comput. 2025 Aug 15;21(16):7903–19. doi: 10.1021/acs.jctc.5c00992 (PMC12392458; doi:10.1021/acs.jctc.5c00992)
Supplement: Supplementary file 1 [file ct5c00992_si_001.zip › si/intensivity.csv]

HF-(He)n	eqm, s=0.5	str, s=0.5	eqm, s=1	str, s=1	eqm, s=10	str, s=10
0	16.1832347861	12.9244317293	16.3484529918	12.9282780264	16.7425649683	12.9722629017
1	16.1830879976	12.9243550507	16.3483952583	12.9282474550	16.7425649684	12.9722627415
2	16.1829412110	12.9242783737	16.3483375251	12.9282168925	16.7425649685	12.9722631367
3	16.1827944259	12.9242016984	16.3482797921	12.9281863205	16.7425649696	12.9722627567
4	16.1826476428	12.9241250150	16.3482220595	12.9281557393	16.7425649701	12.9722627558
5	16.1825008613	12.9240483364	16.3481643272	12.9281254031	16.7425649698	12.9722627634
