# Supplementary material for: Multireference Equation-of-Motion Driven Similarity Renormalization Group: Theoretical Foundations and Applications to Ionized States
Source: J Chem Theory Comput. 2025 Aug 15;21(16):7903–19. doi: 10.1021/acs.jctc.5c00992 (PMC12392458; doi:10.1021/acs.jctc.5c00992)
Supplement: Supplementary file 1 [file ct5c00992_si_001.zip › si/equilibrium_ips.csv]

system	state	SR-ADC(2)-Ω	SR-ADC(2)-P	SR-ADC(3)-Ω	SR-ADC(3)-P	MR-ADC(2)-Ω	MR-ADC(2)-P	MR-ADC(2)-X-Ω	MR-ADC(2)-X-P	EOM-CCSD-Ω	EOM-CCSDT-Ω	QD-NEVPT2-Ω	sc-NEVPT2-Ω	DSRG-MRPT2-Ω	DSRG-MRPT3-Ω	MR-LDSRG(2)-Ω	EOM-DSRG-PT2-Ω	EOM-DSRG-PT2-P	EOM-DSRG-PT3-Ω	EOM-DSRG-PT3-P	EOM-DSRG-Ω	EOM-DSRG-P	SHCI-Ω
HF	1π	14.41	0.89	16.79	0.93	16.35	0.93	16.27	0.93	15.85	16.00	16.00	16.41	15.8635883405545	16.0079199787177	16.0476048976947	15.7958264115	1.85451998	16.1873779886	1.85717509	16.0838751358	1.8662606700	16.07
HF	3σ	18.69	0.90	20.65	0.94	20.38	0.94	20.30	0.93	19.88	20.01	20.04	20.43	19.8819454363168	20.0315949033931	19.9675684501498	19.8210694896	1.86936532	20.2136494574	1.87554216	20.0990984107	1.8821598400	20.06
F₂	1πg	13.90	0.87	16.03	0.89	16.55	0.88	16.01	0.88	15.40	15.59	15.38	15.47	15.5771511009318	15.6677292557638	15.7160064672324	14.6425426875	1.86586595	16.2880521209	1.87909212	15.7052409154	1.8753066100	15.64
F₂	1πu	17.06	0.84	19.25	0.75	19.86	0.80	18.39	0.77	18.77	18.81	18.58	18.66	18.5651499272813	18.9258217642651	18.9856355974425	17.7762260168	1.69138298	19.4023416899	1.72803732	18.8246842636	1.7162298000	18.83
F₂	3σg	20.25	0.89	21.26	0.89	22.08	0.87	21.95	0.86	21.16	21.12	20.88	20.91	21.0371930123966	21.2996683457618	21.343689029552	20.1620481354	1.55513735	21.7971166629	1.86017441	21.2614611712	1.8583864900	21.15
CO	5σ	13.78	0.91	13.57	0.90	14.07	0.92	13.84	0.91	13.99	13.76	13.53	13.46	13.537785000034	13.717521186199	13.7988696884574	13.3444308672	1.83980520	13.7094079859	1.87334752	13.7542159373	1.8717163100	13.74
CO	1π	16.24	0.89	17.16	0.90	17.38	0.90	17.22	0.90	16.93	16.90	16.75	16.71	16.7070382406055	16.8796167048745	16.9484170547398	16.6206994262	1.80965158	16.9878788504	1.82674614	16.9518509140	1.8309957400	16.90
CO	4σ	18.28	0.85	20.46	0.76	20.15	0.85	19.97	0.84	19.67	19.52	19.48	19.43	19.1508859718025	19.3749815538553	19.4501976793878	19.1227012781	1.66679960	19.4776140733	1.70540715	19.4811176687	1.7020104200	19.56
N₂	3σg	14.79	0.88	15.42	0.91	15.76	0.91	15.54	0.90	15.43	15.34	15.21	15.24	15.0750395916146	15.2531236654029	15.3013813141977	14.9796379792	1.85461225	15.3563449676	1.86826133	15.3216922813	1.8672446800	15.30
N₂	1πu	16.98	0.91	16.60	0.92	17.33	0.92	17.17	0.92	17.11	16.84	16.75	16.76	16.6624705430254	16.7816887770395	16.8393056911932	16.5090672221	1.89251110	16.8420407249	1.90441670	16.8229412939	1.9052630100	16.83
N₂	2σu	17.96	0.85	18.79	0.82	19.00	0.83	18.81	0.82	18.71	18.57	18.44	18.43	18.2483587225796	18.409942604035	18.4686667324063	18.2082976284	1.67270874	18.5241233830	1.70510971	18.5022003926	1.7009049900	18.50
H₂O	1b₁	11.23	0.89	12.99	0.92	12.74	0.93	12.64	0.92	12.38	12.49	12.55	12.49	12.3502791036964	12.4514092818052	12.4848577383815	12.2718987608	1.83293443	12.5528869702	1.83139246	12.4651224960	1.8348134900	12.53
H₂O	3a₁	13.53	0.89	15.28	0.92	15.07	0.93	14.99	0.92	14.66	14.76	14.85	14.81	14.6561649937534	14.7607885305529	14.78856949076	14.5551931739	1.82650803	14.8314331526	1.83435601	14.7441247434	1.8360751800	14.81
H₂O	1b₂	17.95	0.90	19.34	0.93	19.28	0.94	19.18	0.93	18.89	18.95	19.05	19.01	18.8170638006516	18.9150129133943	18.9482209005285	18.7520809018	1.85921640	19.0344514331	1.86762278	18.9518752406	1.8669929900	18.98
CS	7σ	10.99	0.86	10.99	0.85	11.39	0.85	11.30	0.84	11.36	11.16	10.95	10.94	10.9289708672794	11.0775960256672	11.1658929077564	10.9215187141	1.72789445	11.1611211886	1.74866716	11.1895327203	1.7503946900	11.13
CS	2π	12.84	0.91	12.67	0.90	13.43	0.91	13.20	0.90	12.94	12.86	12.74	12.77	12.6281130371278	12.7447977726041	12.8103570184723	12.5797625106	1.86986874	12.8320011031	1.89125041	12.8361032164	1.8909669200	12.83
CS	6σ	16.88	0.85	15.53	0.18	16.83	0.40	16.55	0.36	17.02	16.14	15.83	15.79	15.6271964974484	15.8084703696075	15.9017786663322	15.8724165783	0.84599610	16.1797861919	0.88561755	16.1984831055	0.8987932700	15.88
H₂CO	2b₂	9.46	0.87	11.11	0.91	11.23	0.92	10.93	0.90	10.62	10.58	10.28	10.29	10.4039354543057	10.5481164671057	10.6121816472945	10.2657373047	1.80348766	10.5220802822	1.81026590	10.5386577387	1.8148321800	10.72
H₂CO	1b₁	13.73	0.88	14.54	0.88	15.14	0.90	14.86	0.89	14.47	14.43	14.07	14.09	14.2447491743341	14.3909820690067	14.4394203714192	14.1036932980	1.77787459	14.4375816386	1.78688873	14.4131145443	1.7919624100	14.48
H₂CO	5a₁	14.62	0.86	16.61	0.90	16.70	0.90	16.39	0.89	15.95	15.73	15.64	15.68	15.4369563754515	15.6250182194215	15.675967334593	15.3440300650	1.77526007	15.6622570825	1.78355202	15.6669008665	1.7948819300	16.01
H₂CO	1b₂	16.67	0.88	17.04	0.69	17.76	0.88	17.26	0.86	17.21	17.22	16.50	16.58	17.0446521265351	17.1893994378344	17.2685365350875	16.7921928199	1.60780947	17.1259492139	1.65147739	17.1655244365	1.6600838400	16.86
C₂H₄	1b₁u	10.14	0.91	10.47	0.91	11.01	0.90	10.80	0.89	10.58	10.58	10.41	10.58	10.2993521832829	10.4465083904682	10.5073288500761	10.2569032405	1.85782163	10.4118602398	1.86368489	10.4416773096	1.8663730600	10.58
C₂H₄	1b₁g	12.79	0.91	13.22	0.91	13.75	0.92	13.45	0.90	13.22	13.20	13.05	13.09	13.0583517727003	13.2099252276712	13.2795910986976	12.8938521748	1.87563481	13.0466096423	1.88523736	13.0845828331	1.8858854400	13.21
C₂H₄	3ag	13.78	0.89	14.34	0.91	14.74	0.89	14.37	0.87	14.31	14.24	14.12	14.24	13.9956865884652	14.1531584444994	14.2186600178208	13.9320750002	1.86069094	14.1251206764	1.86948301	14.1628268217	1.8717683300	14.25
C₂H₄	1b₂u	16.13	0.87	16.50	0.74	17.10	0.84	16.81	0.83	16.61	16.47	16.35	16.51	16.3097756996199	16.4628589706013	16.530422282739	16.1543677424	1.67520701	16.3533072834	1.69624924	16.3870213740	1.6957370700	16.45
