# Supplementary material for: Multireference Equation-of-Motion Driven Similarity Renormalization Group: Theoretical Foundations and Applications to Ionized States
Source: J Chem Theory Comput. 2025 Aug 15;21(16):7903–19. doi: 10.1021/acs.jctc.5c00992 (PMC12392458; doi:10.1021/acs.jctc.5c00992)
Supplement: Supplementary file 1 [file ct5c00992_si_001.zip › si/c2_ips.csv]

molecule	configuration	state	SR-ADC(3)_Ω	SR-ADC(3)_P	MR-ADC(2)_Ω	MR-ADC(2)_P	MR-ADC(2)-X_Ω	MR-ADC(2)-X_P	QD-NEVPT2_Ω	sc-NEVPT2_Ω	SADSRG-PT2-Ω	SADSRG-PT3-Ω	SA-MR-LDSRG(2)-Ω	EOM-DSRG-PT2-Ω	EOM-DSRG-PT2-P	EOM-DSRG-PT3-Ω	EOM-DSRG-PT3-P	EOM-DSRG-Ω	EOM-DSRG-P	SHCI_Ω
C2+	(2σu)²(1πu)³	¹²Πu	11.69	0.9215	12.33	0.8907	12.03	0.8747	12.28	12.32	12.2113344940899	12.1860083550784	12.2455144730837	12.1454253698	1.80483714	12.2840838253	1.81181405	12.2704539194	1.81369210	12.34
C2+	(2σu)²(1πu)²(3σg)¹	¹²∆g	11.17	0.0002	14.51	0.0003	14.36	0.0003	13.92	13.99	13.91965874524	13.9151047063873	13.9625842473884	13.8491780765	0.00000000	13.9521466482	0.00000000	13.9364306156	0.00000000	13.94
C2+	(2σu)²(1πu)²(3σg)¹	¹²Σg⁻			15.15	0.0000	15.00	0.0000	14.12	14.51	14.1217756640909	14.1180489548649	14.1662030964989	13.9668666537	0.00000000	14.0486520519	0.00000000	14.0257748883	0.00000000	14.15
C2+	(2σu)²(1πu)²(3σg)¹	¹²Σg⁺	11.43	0.0004	14.82	0.0009	14.67	0.0008	14.26	14.25	14.2603978041034	14.2818572849676	14.3392111296161	14.1405920707	0.02357204	14.2767412932	0.01730297	14.2544645096	0.01665360	14.29
C2+	(2σu)¹(1πu)⁴	¹²Σu⁺	13.95	0.8738	15.33	0.7324	15.06	0.7188	15.07	15.34	15.032991403879	15.0307662145106	15.1063859983182	14.9713227902	1.28805759	15.1129042337	1.34187066	15.0822925397	1.35318139	15.09
C2+	(2σu)²(1πu)³(3σg)²	²²Πu			14.91	0.0172	14.71	0.0170	15.35	14.56	15.3993455688796	15.4301790961915	15.4844754534811	14.4444070654	0.03270421	14.6456677615	0.02978260	14.6011797356	0.02871096	15.43
