# Supplementary material for: Multireference Equation-of-Motion Driven Similarity Renormalization Group: Theoretical Foundations and Applications to Ionized States
Source: J Chem Theory Comput. 2025 Aug 15;21(16):7903–19. doi: 10.1021/acs.jctc.5c00992 (PMC12392458; doi:10.1021/acs.jctc.5c00992)
Supplement: Supplementary file 1 [file ct5c00992_si_001.zip › si/eom-dsrg-pt2_flowparam_dependence.csv]

system	state	SHCI-Ω	0.00-E	0.00-P	0.01-E	0.01-P	0.05-E	0.05-P	0.10-E	0.10-P	0.25-E	0.25-P	0.35-E	0.35-P	0.50-E	0.50-P	0.75-E	0.75-P	1.00-E	1.00-P	1.25-E	1.25-P
HF	1π	16.07	14.4879151305	1.83155797	15.1780742494	1.83791645	15.7278132873	1.84818213	15.7763986328	1.85268964	15.7327205338	1.85671554	15.7302666198	1.85811102	15.7463188865	1.86032737	15.7881313347	1.86469852	15.8321151869	1.86926127	15.8729576325	1.87348229
HF	3σ	20.06	18.4730301839	1.84751086	19.1568168456	1.85348990	19.7191008116	1.86455339	19.7739831667	1.87068043	19.7475370260	1.87816752	19.7491339072	1.88095824	19.7660645946	1.88463514	19.8047986000	1.89058190	19.8436054313	1.89608647	19.8781545302	1.90080535
F₂	1πg	15.64	13.1117207341	1.81084694	14.0556678559	1.81921857	14.9199039344	1.83910493	15.0158635212	1.85127424	14.8334579116	1.86325348	14.7410657058	1.86507177	14.6425426875	1.86586595	14.5312758455	1.86636648	14.4608001471	1.86682944	14.4169306134	1.86719910
F₂	1πu	18.83	16.6420400627	1.71033620	17.4965026327	1.71016579	18.2187585912	1.70782707	18.2476743248	1.70592392	18.0005790586	1.70023043	17.8914310978	1.69633253	17.7762260168	1.69138298	17.6453476845	1.68628438	17.5611925233	1.68401122	17.5077149515	1.68307711
F₂	3σg	21.15	17.9319846369	1.74488267	19.0781478231	1.76662600	20.3129686682	1.81371431	20.5449810227	1.83203246	20.3980406592	1.74950834	20.2862715621	1.66408068	20.1620481354	1.55513735	20.0183698135	1.38880947	19.9226387875	1.22307076	19.8580810195	1.07116921
CO	5σ	13.74	12.0813369521	1.79900287	12.4246292795	1.80300134	12.9438594417	1.81346959	13.1526815239	1.82235739	13.2953252670	1.83484056	13.3199146266	1.83872171	13.3444308672	1.83980520	13.3769730448	1.84154941	13.4019666524	1.84195734	13.4204037661	1.84200554
CO	1π	16.90	15.0803229956	1.74805453	15.5574368898	1.75407922	16.2234518739	1.77353842	16.4492741074	1.78810382	16.5823802205	1.80552196	16.6018393781	1.80872269	16.6206994262	1.80965158	16.6477129256	1.81011445	16.6711149004	1.80881151	16.6903489404	1.80888222
CO	4σ	19.56	18.0175516242	1.66388524	18.4699183328	1.66601448	19.0221233608	1.66684023	19.1581431507	1.67044222	19.1641210099	1.66963597	19.1426512687	1.66534203	19.1227012781	1.66679960	19.1120867128	1.65924011	19.1126279922	1.65189551	19.1157041413	1.64606577
N₂	3σg	15.30	13.5984738979	1.78948729	14.0258579870	1.79543538	14.6708303707	1.81349344	14.8987447153	1.82777563	15.0025016122	1.84625997	14.9959840821	1.85113329	14.9796379792	1.85461225	14.9616901766	1.85662292	14.9551243587	1.85731791	14.9550865745	1.85728639
N₂	1πu	16.83	14.9087690489	1.80882978	15.3598787068	1.81877062	16.1055787221	1.84788463	16.3841134336	1.86454587	16.5206077544	1.88421014	16.5194138736	1.88905771	16.5090672221	1.89251110	16.4993332343	1.89453570	16.4978580393	1.89470744	16.5001561967	1.89510072
N₂	2σu	18.50	16.8909599561	1.67203494	17.2881363060	1.67408194	17.9074628862	1.67552982	18.1325029061	1.67533047	18.2369481679	1.67453547	18.2291453976	1.67382782	18.2082976284	1.67270874	18.1816209067	1.67099338	18.1672516573	1.66952078	18.1607735247	1.66825664
H₂O	1b₁	12.53	11.5041995001	1.80926719	11.8446037975	1.81029457	12.1715199590	1.81312597	12.2361866312	1.81462757	12.2585669941	1.82198822	12.2634683318	1.82755287	12.2718987608	1.83293443	12.2865214194	1.83781164	12.3019584868	1.84119320	12.3182445840	1.84027943
H₂O	3a₁	14.81	13.7234737562	1.80893352	14.0852553658	1.81244947	14.4588601332	1.81661946	14.5291394919	1.81874552	14.5452072158	1.82230264	14.5480095589	1.82450232	14.5551931739	1.82650803	14.5697245010	1.82918634	14.5863960444	1.83158038	14.6048371339	1.83399920
H₂O	1b₂	18.98	17.8930983661	1.83134717	18.2642612883	1.83467629	18.6435066212	1.84008715	18.7156458818	1.84381173	18.7377569908	1.85218320	18.7430255502	1.85570069	18.7520809018	1.85921640	18.7673413120	1.86324556	18.7831269417	1.86504528	18.7997857377	1.86758023
CS	7σ	11.13	9.5330048921	1.68473264	9.7292514088	1.68759508	10.1912355685	1.69681819	10.4864365985	1.70489429	10.8073215873	1.71882940	10.8768636300	1.72376235	10.9215187141	1.72789445	10.9448760730	1.73045908	10.9507703826	1.73076931	10.9526119670	1.73029487
CS	2π	12.83	11.1612922856	1.78147357	11.3620330791	1.78809742	11.8325876936	1.80752869	12.1456184886	1.82422118	12.4821425831	1.85178776	12.5466912656	1.86136803	12.5797625106	1.86986874	12.5869738334	1.87386142	12.5827846337	1.87707300	12.5784613778	1.87862226
CS	6σ	15.88	14.8602218857	1.01736085	15.0443333077	0.99574996	15.4517931962	0.95652081	15.6811996670	0.91941714	15.8657869857	0.86587134	15.8810170579	0.85302942	15.8724165783	0.84599610	15.8450119885	0.84564431	15.8228050791	0.84886603	15.8073295236	0.85224578
H₂CO	2b₂	10.72	8.6577475062	1.77302132	9.1415982661	1.77854462	9.8582529251	1.79038724	10.1160368674	1.79753848	10.2528606809	1.80429013	10.2616963036	1.80439278	10.2657373047	1.80348766	10.2741843994	1.79899207	10.2852069032	1.79580867	10.2962975182	1.79317289
H₂CO	1b₁	14.48	12.4367737358	1.73427906	12.9216150210	1.73975278	13.6652138614	1.75395602	13.9400230696	1.76421429	14.0942852695	1.77548875	14.1038769382	1.77685367	14.1036932980	1.77787459	14.1009431644	1.77469533	14.1004497388	1.76835677	14.1016927310	1.76478526
H₂CO	5a₁	16.01	13.9077330490	1.74832322	14.4050654312	1.75083960	15.0882223713	1.76459099	15.3039075955	1.77269423	15.3784302635	1.78267568	15.3647839412	1.78263983	15.3440300650	1.77526007	15.3241623671	1.77083479	15.3158550820	1.76688416	15.3131846241	1.76339462
H₂CO	1b₂	16.86	15.6504229024	1.67895869	16.0124607261	1.67346365	16.5671772848	1.65907586	16.7625972617	1.64726272	16.8337298147	1.62696182	16.8178723234	1.61844079	16.7921928199	1.60780947	16.7625832358	1.59468283	16.7453755283	1.58467036	16.7352789747	1.57658047
C₂H₄	1b₁u	10.58	8.9860457814	1.81366713	9.2286535079	1.81163393	9.7381519652	1.82668265	10.0051125942	1.83784435	10.2212177298	1.84939289	10.2487607723	1.85388906	10.2569032405	1.85782163	10.2528273568	1.86689717	10.2479250986	1.86828791	10.2450566845	1.86884370
C₂H₄	1b₁g	13.21	11.8146592087	1.82886553	12.0591095525	1.83311201	12.5118967895	1.84450454	12.7163190013	1.85324990	12.8683433057	1.86673333	12.8873000163	1.87137688	12.8938521748	1.87563481	12.8934101116	1.87943490	12.8920442147	1.88143069	12.8916244903	1.88261908
C₂H₄	3ag	14.25	12.7137302912	1.79994991	12.9928627139	1.80518186	13.5056400508	1.82012575	13.7385976418	1.83211979	13.9100636433	1.85042109	13.9291532158	1.85610077	13.9320750002	1.86069094	13.9241796313	1.86390070	13.9163408541	1.86499396	13.9106776028	1.86533368
C₂H₄	1b₂u	16.45	15.1420695291	1.69498618	15.3898409699	1.69488125	15.8369046124	1.69360410	16.0309255013	1.69070422	16.1574609672	1.68368941	16.1634084669	1.67995991	16.1543677424	1.67520701	16.1346293381	1.66891946	16.1191542348	1.66415047	16.1078930153	1.66042253
s-HF	1π	13.65	12.6000690577	1.29017604	13.0079954571	1.25855508	13.3709006042	1.22911300	13.4196565414	1.22646945	13.3999412786	1.22805240	13.3929816975	1.22800329	13.3942426471	1.22605620	13.4084909431	1.22095976	13.4262109132	1.21726027	13.4430672703	1.21219141
s-HF	3σ	14.84	13.9139604842	1.48867469	14.2337861080	1.48331261	14.5717805837	1.47786632	14.6244725576	1.47855081	14.6100632900	1.48037021	14.6039578245	1.48091756	14.6055639892	1.48060867	14.6191200725	1.47890092	14.6355965622	1.47704604	14.6508597255	1.47549016
s-F₂	1πg	17.13	15.2943095506	1.75600899	16.1516326761	1.70357848	16.8030094643	1.68665517	16.7678857086	1.63197655	16.4068567584	1.54428294	16.2634581930	1.50751848	16.1239626161	1.46463445	15.9727450671	1.39934325	15.8694565086	1.28752167	15.7918915803	1.18806633
s-F₂	1πu	17.19	15.4114804646	1.74516475	16.2831331559	1.68296243	16.8879602614	1.65189005	16.8464971478	1.58868457	16.4773035654	1.48464576	16.3305515895	1.44043298	16.1872009110	1.38573224	16.0305018999	1.29148679	15.9202665518	1.15737369	15.8333692465	0.92077032
s-N₂	3σg	13.38	11.8620469014	1.35801099	12.1314829398	1.36435853	12.6781871445	1.37939017	12.9534946936	1.39266173	13.1643010334	1.41444278	13.1799704498	1.41222922	13.1645092427	1.41347277	13.1196735087	1.42132527	13.0784832226	1.42200301	13.0429010805	1.42024738
s-N₂	1πu	13.49	12.2124465472	1.05269543	12.4573515190	1.05603397	12.9646407664	1.06681625	13.2310709157	1.07578235	13.4657818957	1.08703074	13.5016634321	1.08997753	13.5111404762	1.09243608	13.4952170898	1.09751257	13.4740291329	1.10449890	13.4542025541	1.11260249
s-H₂O	1b₁	11.07	10.2271703455	1.34621971	10.4428918663	1.32864253	10.6958596704	1.30111523	10.7449882531	1.28609172	10.6940740642	1.25517855	10.6563305285	1.24165382	10.6179713836	1.22718885	10.5829250608	1.21200213	10.5647224812	1.20215615	10.5542136960	1.19571462
s-H₂O	3a₁	13.02	12.1663811427	1.43106524	12.3451259560	1.43757413	12.6535463601	1.43061328	12.7590945499	1.42551971	12.7951932455	1.42138503	12.7894848784	1.41694868	12.7819154050	1.41248871	12.7766894490	1.40752996	12.7762658285	1.40331899	12.7776336955	1.39927305
s-H₂O	1b₂	13.56	12.7338286279	1.38281940	12.9146807679	1.38898204	13.1989119788	1.39531864	13.2828274852	1.42162628	13.2937598424	1.46470029	13.2814853257	1.47298844	13.2690215830	1.47882919	13.2611625532	1.48256691	13.2603550291	1.48679391	13.2616066871	1.48932812
s-H₂CO	2b₂	10.37	11.2627013769	0.10652248	11.3286776087	0.13362835	11.2347582845	0.22383424	11.0160397640	0.28106383	10.4399055132	0.38057284	10.2053218826	0.43071447	9.9626309489	0.48941983	9.7246911711	0.54870151	9.5777662174	0.58859575	9.4783396647	0.61510921
s-H₂CO	1b₁	10.55	9.1312771136	0.79470048	9.3384536028	0.77186626	9.7821422277	0.76589957	10.0449691016	0.83817800	10.3236172704	0.83537794	10.3819753776	0.84773631	10.4178770559	0.85576079	10.4362231925	0.85967037	10.4419978279	0.85735880	10.4454544095	0.81945603
s-H₂CO	5a₁	13.16	13.1307365495	0.30381363	13.3147411899	0.37452115	13.5971198830	0.77745166	13.5422252506	1.47530656	13.1822109475	0.22902741	13.1767977289	0.19873972	13.1538650211	0.18881735	13.1210991545	0.18063393	13.1061231414	0.16042994	13.0998924858	0.11779699
s-C₂H₄	1b₁u	9.25	8.0434139194	0.90372849	8.2045264653	0.90604111	8.5918230678	0.90805945	8.8449269845	0.90899076	9.1387834431	0.91012599	9.2111105479	0.90945007	9.2660080957	0.90612653	9.3075116318	0.89843575	9.3280311505	0.89032343	9.3415297987	0.88331004
s-C₂H₄	3ag	10.93	9.6354754473	1.37239658	9.8079409226	1.37787095	10.1920639172	1.39508168	10.4202425462	1.40991558	10.6520027818	1.43639398	10.6938024275	1.44452189	10.7108862783	1.45368398	10.7031001361	1.45464026	10.6869512818	1.45353422	10.6726558575	1.45042635
