# Supplementary material for: Multireference Equation-of-Motion Driven Similarity Renormalization Group: Theoretical Foundations and Applications to Ionized States
Source: J Chem Theory Comput. 2025 Aug 15;21(16):7903–19. doi: 10.1021/acs.jctc.5c00992 (PMC12392458; doi:10.1021/acs.jctc.5c00992)
Supplement: Supplementary file 1 [file ct5c00992_si_001.zip › si/eom-dsrg-pt3_flowparam_dependence.csv]

system	state	SHCI-Ω	0.00-E	0.00-P	0.01-E	0.01-P	0.05-E	0.05-P	0.10-E	0.10-P	0.25-E	0.25-P	0.35-E	0.35-P	0.50-E	0.50-P	0.75-E	0.75-P	1.00-E	1.00-P	1.25-E	1.25-P
HF	1π	16.07	14.4879151305	1.83155797	15.1968772432	1.83820582	15.8050102822	1.84955883	15.8910696842	1.85480374	15.9054350593	1.85967119	15.9225693264	1.86098619	15.9550829924	1.86263659	16.0071763484	1.86514946	16.0506609012	1.86709419	16.0867361984	1.86828402
HF	3σ	20.06	18.4730301839	1.84751086	19.1774834332	1.85379222	19.8074458148	1.86622497	19.9025340103	1.87350775	19.9442560872	1.88308363	19.9775980733	1.88672785	20.0285915729	1.89115654	20.0991527689	1.89718148	20.1514281974	1.90167535	20.1907559081	1.90472581
F₂	1πg	15.64	13.1117207341	1.81084694	14.0867959611	1.81903321	15.1489231397	1.83757945	15.5236104975	1.84920355	15.8741011114	1.86385791	15.9841775363	1.86834876	16.0965097203	1.87253491	16.2152141694	1.87663715	16.2880521209	1.87909212	16.3350096630	1.88069320
F₂	1πu	18.83	16.6420400627	1.71033620	17.5287985874	1.71061530	18.4563469406	1.71052380	18.7667384755	1.71165068	19.0480757083	1.71550371	19.1376252298	1.71807778	19.2309229137	1.72148331	19.3343189031	1.72553969	19.4023416899	1.72803732	19.4491932287	1.72959105
F₂	3σg	21.15	17.9319846369	1.74488267	19.0923157789	1.76632589	20.5037248454	1.80922671	21.0308077730	1.83004952	21.4642866373	1.84118400	21.5668295222	1.84298673	21.6580268325	1.84715095	21.7453245328	1.85453699	21.7971166629	1.86017441	21.8308833286	1.86412144
CO	5σ	13.74	12.0813369521	1.79900287	12.4324621351	1.80309022	13.0120673156	1.81423903	13.2863533383	1.82492745	13.5313437393	1.84405873	13.5855778688	1.85176015	13.6322521483	1.85970163	13.6788684779	1.86772220	13.7094079859	1.87334752	13.7319180044	1.87649453
CO	1π	16.90	15.0803229956	1.74805453	15.5701796491	1.75527809	16.2863082974	1.77438534	16.5616791755	1.78968771	16.7820659016	1.81171448	16.8331001023	1.81783045	16.8837777764	1.82240465	16.9439782701	1.82464720	16.9878788504	1.82674614	17.0206809360	1.82875264
CO	4σ	19.56	18.0175516242	1.66388524	18.4791306822	1.66672405	19.0969180888	1.67143777	19.2845476818	1.67907936	19.3767617679	1.68909855	19.3898917464	1.69188420	19.4088718306	1.69243781	19.4444705691	1.69260820	19.4776140733	1.70540715	19.5069195251	1.70607433
N₂	3σg	15.30	13.5984738979	1.78948729	14.0380190219	1.79533337	14.7487638736	1.81322707	15.0274867831	1.82761802	15.2204441451	1.84818626	15.2527694921	1.85462391	15.2831687636	1.86008405	15.3237050702	1.86525176	15.3563449676	1.86826133	15.3817955241	1.87031199
N₂	1πu	16.83	14.9087690489	1.80882978	15.3700251968	1.81890903	16.1639758159	1.84820852	16.4917871619	1.86547322	16.7261711891	1.88793664	16.7614037621	1.89432495	16.7875514526	1.89942998	16.8176679065	1.90308254	16.8420407249	1.90441670	16.8616426592	1.90405310
N₂	2σu	18.50	16.8909599561	1.67203494	17.2948869617	1.67470307	17.9777884621	1.67894837	18.2483682451	1.68162361	18.4264781055	1.68837385	18.4510661259	1.69173339	18.4708023183	1.69552663	18.4989286239	1.70079434	18.5241233830	1.70510971	18.5448140415	1.70873265
H₂O	1b₁	12.53	11.5041995001	1.80926719	11.8565607178	1.81042840	12.2165098872	1.81349207	12.2975626144	1.82075485	12.3561388872	1.82588268	12.3847190422	1.82832776	12.4292819081	1.82517635	12.4973559895	1.82785536	12.5528869702	1.83139246	12.5978916862	1.83462125
H₂O	3a₁	14.81	13.7234737562	1.80893352	14.0923396297	1.81258124	14.4911939965	1.81706070	14.5766893359	1.81812886	14.6311895229	1.82223889	14.6598492615	1.82474178	14.7055452401	1.82653589	14.7751424871	1.83051596	14.8314331526	1.83435601	14.8767803434	1.83761317
H₂O	1b₂	18.98	17.8930983661	1.83134717	18.2721582006	1.83480191	18.6780645377	1.84054347	18.7645762053	1.84395236	18.8254484476	1.85118363	18.8580656719	1.85471445	18.9073492356	1.85870627	18.9787216590	1.86395979	19.0344514331	1.86762278	19.0785895008	1.87059774
CS	7σ	11.13	9.5330048921	1.68473264	9.7333485666	1.68752786	10.2303445849	1.69758823	10.5625636589	1.70695368	10.9374388611	1.72431045	11.0246671655	1.73130046	11.0880118954	1.73829597	11.1353177375	1.74497580	11.1611211886	1.74866716	11.1796951756	1.75098371
CS	2π	12.83	11.1612922856	1.78147357	11.3656024273	1.78808458	11.8578834209	1.80781859	12.2010061812	1.82496880	12.6045661014	1.85437912	12.6999495367	1.86544129	12.7669964507	1.87611721	12.8116155732	1.88600484	12.8320011031	1.89125041	12.8453823953	1.89431198
CS	6σ	15.88	14.8602218857	1.01736085	15.0489141924	0.99756964	15.5008312166	0.96750528	15.7851838551	0.93991775	16.0681506698	0.90013874	16.1207409663	0.89019815	16.1511209850	0.88393464	16.1683376972	0.88232241	16.1797861919	0.88561755	16.1927338228	0.89150730
H₂CO	2b₂	10.72	8.6577475062	1.77302132	9.1533511865	1.77868128	9.9196754611	1.79102229	10.2212154463	1.79928333	10.4258322354	1.80824529	10.4548349394	1.80985423	10.4769713544	1.81045627	10.5023020636	1.81030537	10.5220802822	1.81026590	10.5377804662	1.81053182
H₂CO	1b₁	14.48	12.4367737358	1.73427906	12.9299078823	1.73999857	13.7175939426	1.75512068	14.0408728777	1.76626921	14.2845223744	1.79045172	14.3277430570	1.79301667	14.3641849837	1.79441277	14.4057361088	1.79434903	14.4375816386	1.78688873	14.4633095286	1.78706107
H₂CO	5a₁	16.01	13.9077330490	1.74832322	14.4139440583	1.75070731	15.1553569330	1.76530752	15.4206581991	1.77435669	15.5797250869	1.78471458	15.5997858216	1.78641673	15.6166836898	1.78658467	15.6405108658	1.78792868	15.6622570825	1.78355202	15.6810337619	1.77915518
H₂CO	1b₂	16.86	15.6504229024	1.67895869	16.0233818341	1.67396670	16.6420934858	1.66436674	16.8972632952	1.65965032	17.0685950885	1.65339179	17.0901314642	1.65149326	17.1032553617	1.64985614	17.1159193856	1.65017812	17.1259492139	1.65147739	17.1345531034	1.65312099
C₂H₄	1b₁u	10.58	8.9860457814	1.81366713	9.2323201868	1.81171371	9.7666219625	1.82696281	10.0574974416	1.83597789	10.3163558968	1.85033781	10.3610630282	1.85485445	10.3868877876	1.85881883	10.4023030599	1.86213146	10.4118602398	1.86368489	10.4211592120	1.86446629
C₂H₄	1b₁g	13.21	11.8146592087	1.82886553	12.0660376009	1.83316227	12.5620683431	1.84487925	12.7950613951	1.85399946	12.9767414720	1.86845505	13.0048541909	1.87351996	13.0217966723	1.87826670	13.0356330109	1.88265606	13.0466096423	1.88523736	13.0569621380	1.88698691
C₂H₄	3ag	14.25	12.7137302912	1.79994991	13.0000240091	1.80521439	13.5574715007	1.82036998	13.8218708263	1.83267339	14.0338276512	1.85186428	14.0690614795	1.85823368	14.0913879919	1.86354713	14.1101154020	1.86767208	14.1251206764	1.86948301	14.1394502115	1.87042917
C₂H₄	1b₂u	16.45	15.1420695291	1.69498618	15.3973652913	1.69504788	15.8923042698	1.69567660	16.1213525225	1.69549519	16.2961120997	1.69540264	16.3208714618	1.69554182	16.3336746006	1.69516659	16.3435995883	1.69546320	16.3533072834	1.69624924	16.3640555074	1.69741704
s-HF	1π	13.65	12.6000690577	1.29017604	13.0250820590	1.25904495	13.4263617790	1.23168624	13.4987730562	1.23131972	13.5159563039	1.23951282	13.5240698358	1.24486219	13.5439667644	1.25233228	13.5862156310	1.26653253	13.6305996605	1.27843913	13.6716413569	1.28958125
s-HF	3σ	14.84	13.9139604842	1.48867469	14.2372011032	1.48396630	14.5931228783	1.48127910	14.6617070365	1.48502298	14.6726201314	1.49400869	14.6769208147	1.49895985	14.6906998586	1.50522963	14.7203841010	1.51393873	14.7499391939	1.52132755	14.7756198563	1.52818651
s-F₂	1πg	17.13	15.2943095506	1.75600899	16.1938120788	1.71315840	17.0587978348	1.69341480	17.3437057159	1.64738487	17.6025640726	1.58158018	17.6859231769	1.56251251	17.7721775084	1.54526918	17.8727825020	1.52568511	17.9493784626	1.52545202	18.0071611983	1.51886469
s-F₂	1πu	17.19	15.4114804646	1.74516475	16.2842473533	1.70384272	17.1452174293	1.66079036	17.4201016580	1.60456102	17.6712756369	1.53187326	17.7528336009	1.51163687	17.8376343515	1.49437843	17.9371139652	1.47740439	18.0112051205	1.46633248	18.0684098200	1.45867810
s-N₂	3σg	13.38	11.8620469014	1.35801099	12.1341439977	1.36431385	12.6987230097	1.37776393	13.0054545998	1.38792085	13.3356686648	1.40084230	13.4272125454	1.40357384	13.5041227334	1.40545645	13.5648331675	1.39862220	13.5921792967	1.40566895	13.6056716961	1.41048473
s-N₂	1πu	13.49	12.2124465472	1.05269543	12.4592206963	1.05585087	12.9760210916	1.06517536	13.2632354170	1.07227693	13.5899234836	1.08061946	13.6894606804	1.08276248	13.7801095652	1.08361233	13.8604187828	1.08308378	13.9018245188	1.08221537	13.9251777602	1.08141340
s-H₂O	1b₁	11.07	10.2271703455	1.34621971	10.4528714838	1.32909639	10.7397811333	1.30482902	10.8128911714	1.29408302	10.8017329864	1.27528735	10.7776343382	1.26862029	10.7539172945	1.26290312	10.7389362003	1.25952929	10.7387501019	1.25921142	10.7444209433	1.25959799
s-H₂O	3a₁	13.02	12.1663811427	1.43106524	12.3458668886	1.43797008	12.6599338805	1.43320223	12.7730009608	1.43577497	12.8248612312	1.43187890	12.8257628738	1.43002321	12.8257877143	1.42882953	12.8312187011	1.42900970	12.8404605869	1.42296347	12.8508459562	1.42390657
s-H₂O	1b₂	13.56	12.7338286279	1.38281940	12.9153534138	1.38928276	13.2061002796	1.39712971	13.2987925850	1.42335596	13.3248109911	1.47059402	13.3165952282	1.48252099	13.3071647183	1.49419545	13.3024154463	1.50747601	13.3050199383	1.51785705	13.3101980127	1.52661065
s-H₂CO	2b₂	10.37	11.2627013769	0.10652248	11.3470685656	0.13340266	11.3889803934	0.20212808	11.2947368236	0.26556233	11.0477702860	0.33481537	10.9398047311	0.36275769	10.8320826822	0.39141917	10.7217846271	0.42184685	10.6255572741	0.43831438	10.5676964521	0.45959970
s-H₂CO	1b₁	10.55	9.1312771136	0.79470048	9.3398579581	0.77198359	9.7892863159	0.76679163	10.0597439967	0.77357874	10.3687335564	0.81291874	10.4474535547	0.85624219	10.5091560843	0.83840376	10.5572445182	0.85651016	10.5796731742	0.86228037	10.5914774117	0.86559308
s-H₂CO	5a₁	13.16	13.1307365495	0.30381363	13.3165993975	0.36901905	13.6352347142	0.61374901	13.7545884626	0.92371239	13.7346394575	1.33976930	13.6716074857	1.35379658	13.5885372316	1.32892843	13.4741751082	1.28492652	13.3666623324	1.23273187	13.2576881789	1.19626780
s-C₂H₄	1b₁u	9.25	8.0434139194	0.90372849	8.2055818420	0.90622821	8.5937720031	0.90980204	8.8436202501	0.91299713	9.1289536938	0.92079986	9.1987440566	0.92443890	9.2524392223	0.92756279	9.2928956854	0.92873441	9.3107628447	0.92755243	9.3198108320	0.92565726
s-C₂H₄	3ag	10.93	9.6354754473	1.37239658	9.8101850579	1.37794796	10.2065841165	1.39662065	10.4450388733	1.41324181	10.7019097392	1.44289959	10.7603814570	1.45266759	10.8005582838	1.46294578	10.8222694329	1.47260630	10.8252586465	1.47785778	10.8229420451	1.48074614
