# Supplementary material for: Multireference Equation-of-Motion Driven Similarity Renormalization Group: Theoretical Foundations and Applications to Ionized States
Source: J Chem Theory Comput. 2025 Aug 15;21(16):7903–19. doi: 10.1021/acs.jctc.5c00992 (PMC12392458; doi:10.1021/acs.jctc.5c00992)
Supplement: Supplementary file 1 [file ct5c00992_si_001.zip › si/stretched_ips.csv]

system	state	SR-ADC(2)-Ω	SR-ADC(2)-P	SR-ADC(3)-Ω	SR-ADC(3)-P	MR-ADC(2)-Ω	MR-ADC(2)-P	MR-ADC(2)-X-Ω	MR-ADC(2)-X-P	EOM-CCSD-Ω	EOM-CCSDT-Ω	QD-NEVPT2-Ω	sc-NEVPT2-Ω	DSRG-MRPT2-Ω	DSRG-MRPT3-Ω	MR-LDSRG(2)-Ω	EOM-DSRG-PT2-Ω	EOM-DSRG-PT2-P	EOM-DSRG-PT3-Ω	EOM-DSRG-PT3-P	EOM-DSRG-Ω	EOM-DSRG-P	SHCI-Ω
HF	1π	9.84	0.77	16.15	0.84	13.86	0.60	13.80	0.60	13.67	13.54	13.61	13.60	13.5852451569769	13.7063659228164	13.6964279942132	13.4243881153	1.22770066	13.6813478525	1.28278775	13.5976131296	1.2659642400	13.65
HF	3σ	13.30	0.84	14.68	0.76	14.98	0.73	14.92	0.72	14.76	14.82	14.83	14.83	14.7304183368751	14.8351821588199	14.7837127645829	14.6046772790	1.47600073	14.7873058046	1.51711426	14.7360627222	1.5082199700	14.84
F₂	1πg	10.63	0.64	17.55	0.88	18.12	0.74	17.46	0.73	16.86	17.06	16.81	17.03	16.3544933989599	16.9551615144829	16.9238038957086	16.1239626161	1.46463445	17.9493784626	1.52545202	17.2754162794	1.5197153000	17.13
F₂	1πu	10.66	0.64	17.69	0.89	18.16	0.82	17.52	0.82	16.95	17.11	16.87	17.18	16.4171776334334	17.0253153146449	16.9937224595046	16.1872009110	1.38573224	18.0112051205	1.46633248	17.3396974651	1.4585434500	17.19
N₂	3σg	15.70	0.63	-2.60	1.69	14.00	0.69	13.65	0.68	14.36	15.41	13.06	13.10	13.1193880396083	13.1061489532471	13.1105953870403	13.1645092427	1.41347277	13.5921792967	1.40566895	13.4587271364	1.4019474000	13.38
N₂	1πu	17.50	0.55	-5.24	2.16	14.17	0.51	13.88	0.50	14.77	17.02	13.21	13.19	13.580867494248	13.5225721940038	13.5101515359079	13.5111404762	1.09243608	13.9018245188	1.08221537	13.7619436328	1.0819465500	13.49
H₂O	1b₁	6.53	0.71	12.24	0.66	11.31	0.64	11.22	0.64	10.65	10.86	10.99	10.99	10.8744710290395	10.8587956045175	10.9974565790422	10.6179713836	1.22718885	10.7387501019	1.25921142	10.7303955883	1.2599607800	11.07
H₂O	3a₁	10.49	0.75	12.78	0.67	13.22	0.67	13.14	0.67	12.69	13.02	12.99	13.00	12.9295694670736	12.9380265317105	13.024347848981	12.7819154050	1.41248871	12.8404605869	1.42296347	12.8251309664	1.4207353900	13.02
H₂O	1b₂	11.18	0.75	13.01	0.72	13.78	0.71	13.69	0.71	13.26	13.58	13.53	13.55	13.4472011380763	13.4718864997182	13.5568176040548	13.2690215830	1.47882919	13.3050199383	1.51785705	13.3038974347	1.4804005000	13.56
H₂CO	2b₂	10.65	0.85	8.31	0.21	11.51	0.39	10.96	0.31	9.85	8.12	10.24	10.10	9.92969470290634	9.88766364416689	9.88424495888068	9.9626309489	0.48941983	10.6255572741	0.43831438	10.4763584648	0.4333546700	10.37
H₂CO	1b₁	10.69	0.86	8.35	0.22	11.21	0.48	11.01	0.47	9.66	8.12	10.38	10.27	10.4268369930328	10.5526896733596	10.586589325251	10.4178770559	0.85576079	10.5796731742	0.86228037	10.5452413352	0.8623166000	10.55
H₂CO	5a₁	10.60	0.91	10.97	0.88	13.16	0.57	12.91	0.57	10.97	10.72	12.32	12.83	12.2034063450588	12.2357709601479	12.2733406025593	13.1538650211	0.18881735	13.3666623324	1.23273187	13.3411402048	1.4461593500	13.16
C₂H₄	1b₁u	9.37	0.76	6.87	0.83	9.69	0.53	9.18	0.52	9.41	9.55	9.26	9.15	9.29878584022916	9.27232714182508	9.27451405010643	9.2660080957	0.90612653	9.3107628447	0.92755243	9.3196177767	0.9258337000	9.25
C₂H₄	3ag	11.38	0.79	8.74	0.91	11.36	0.73	11.14	0.68	11.17	11.13	10.94	10.14	10.8069914423917	10.8256660138225	10.8340789818092	10.7108862783	1.45368398	10.8252586465	1.47785778	10.8357895127	1.4762770700	10.93
