# Supplementary material for: Multireference Equation-of-Motion Driven Similarity Renormalization Group: Theoretical Foundations and Applications to Ionized States
Source: J Chem Theory Comput. 2025 Aug 15;21(16):7903–19. doi: 10.1021/acs.jctc.5c00992 (PMC12392458; doi:10.1021/acs.jctc.5c00992)
Supplement: Supplementary file 1 [file ct5c00992_si_001.zip › si/cn_pes_dsrg.csv]

bls	E_gs	E_x_eom	E_a_eom	E_b_eom	E_x_sa	E_a_sa	E_b_sa	E_x_pt2	E_a_pt2	E_b_pt2	E_x_pt3	E_a_pt3	E_b_pt3
0.9	-92.4230008659572	-92.3074639972	-92.1716039242	-92.2148467703	-92.310385771982	-92.1780137829	-92.216690002658	-92.2986216815	-92.1633957544	-92.2019896965	-92.2983340917	-92.1580781435	-92.206181154
0.92	-92.47557163972532	-92.3583708614	-92.2313483907	-92.2640372361	-92.361193448041	-92.237524679511	-92.265521449933	-92.3495230179	-92.2231011589	-92.2513488833	-92.3498214199	-92.2186496479	-92.2559139146
0.94	-92.52078808597489	-92.4020969179	-92.2834079992	-92.3060168804	-92.404837423772	-92.28935749792	-92.307164055484	-92.3932235562	-92.2750819918	-92.293485798	-92.394097058	-92.2714976493	-92.2984232114
0.96	-92.5594556409164	-92.4394333888	-92.3286077616	-92.3415723974	-92.442108501646	-92.334342818798	-92.342411215937	-92.4305166831	-92.3201743581	-92.3291890362	-92.4319503569	-92.3174478322	-92.33448944
0.98	-92.59229382338832	-92.4710849545	-92.3676871231	-92.371411111	-92.473711064101	-92.373221968409	-92.371973316408	-92.4621105862	-92.3591244611	-92.3591711263	-92.4640864205	-92.357238699	-92.3648139103
1.0	-92.61994512780643	-92.497680684	-92.4013079612	-92.3961696029	-92.500272777738	-92.406656646807	-92.396486346683	-92.4886369181	-92.3925987541	-92.3840619475	-92.4911360727	-92.3915311935	-92.3900281812
1.02	-92.64298330178487	-92.519781842	-92.4300624851	-92.4164158982	-92.522353519055	-92.435237677927	-92.416519920773	-92.5106609384	-92.4211931234	-92.4044352078	-92.5136632627	-92.4209170857	-92.4106977359
1.04	-92.6619209513427	-92.5378902304	-92.454480666	-92.432662843	-92.540453411012	-92.459492938446	-92.432584830952	-92.5286880843	-92.4454406617	-92.4208036849	-92.5321723155	-92.4459264935	-92.4273335292
1.06	-92.67721651758461	-92.5524552831	-92.4750370515	-92.4453695766	-92.555019957807	-92.479894595672	-92.44513995832	-92.5431707948	-92.4658187372	-92.4336281842	-92.5471143125	-92.467034511	-92.4403943288
1.08	-92.68928046925991	-92.563880086	-92.4921566715	-92.4549483771	-92.566454106959	-92.496865473455	-92.454598251143	-92.554514286	-92.4827546471	-92.4433230298	-92.5588928227	-92.4846668885	-92.4502928121
1.1	-92.69848063419754	-92.572526411	-92.5062205266	-92.461769823	-92.575115360504	-92.510784552124	-92.461331812888	-92.5630817145	-92.4966316627	-92.4502618308	-92.5678691323	-92.499205555	-92.4574004277
1.12	-92.70514673970932	-92.5787189955	-92.5175701364	-92.4661668206	-92.581326153835	-92.521991664787	-92.465676423191	-92.5691986157	-92.5077932098	-92.4547786306	-92.5743669659	-92.5109932119	-92.4620512265
1.14	-92.7095744195672	-92.5827488743	-92.5265115554	-92.4684390254	-92.585375752694	-92.530791625159	-92.46793555367	-92.5731566905	-92.5165474214	-92.4571764601	-92.5786763578	-92.5203373802	-92.4645463886
1.16	-92.71202879754487	-92.5848773505	-92.5333192317	-92.4688562922	-92.587523821131	-92.537457993219	-92.468384150401	-92.5752178747	-92.5231706959	-92.4577280863	-92.5810579489	-92.5275142269	-92.4651574972
1.18	-92.71274774005485	-92.5853386606	-92.5382392845	-92.4676619811	-92.588003453182	-92.542236394767	-92.467271945517	-92.5756170776	-92.5279111052	-92.4566799485	-92.5817458238	-92.5327717761	-92.4641297528
1.2	-92.71194471937943	-92.5843429098	-92.5414925004	-92.4650771293	-92.587024021162	-92.545347464273	-92.464826562829	-92.5745651018	-92.5309913051	-92.4542563141	-92.5809504138	-92.5363328028	-92.4616857177
1.22	-92.70981138595178	-92.5820784901	-92.5432770164	-92.4612992642	-92.584773579952	-92.546989460141	-92.461256124848	-92.5722509823	-92.5326113726	-92.4506570588	-92.5788608984	-92.5383974092	-92.4580249835
1.24	-92.70651984584853	-92.5787145042	-92.5437709076	-92.4565105082	-92.581421027205	-92.547340602691	-92.456751704948	-92.5688444322	-92.5329504188	-92.446067113	-92.5756473805	-92.5391455497	-92.453330839
1.26	-92.7022246359182	-92.5744025925	-92.5431335314	-92.4508761336	-92.577118048094	-92.546561120869	-92.451489276703	-92.5644976046	-92.5321697108	-92.44065403	-92.571462666	-92.5387381823	-92.4477697408
1.28	-92.69706454174377	-92.5692787594	-92.5415085039	-92.4445474592	-92.572000776743	-92.544795116608	-92.445631256611	-92.5593468955	-92.5304138835	-92.4345709165	-92.5664438822	-92.5373203499	-92.4414937153
1.3	-92.69116415677017	-92.5634648472	-92.5390246676	-92.4376633152	-92.566191314971	-92.542172122271	-92.439327494057	-92.5535146951	-92.5278127206	-92.4279662069	-92.5607140779	-92.5350220274	-92.4346425341
1.32	-92.68463528876663	-92.557070107	-92.5357977219	-92.4303612198	-92.559799113096	-92.538808589103	-92.432715466856	-92.5471100273	-92.5244826299	-92.420952858	-92.5543834954	-92.5319598464	-92.4273448651
1.34	-92.67757820284513	-92.550191896	-92.5319315067	-92.4227408206	-92.552922147454	-92.534809156237	-92.425919674673	-92.5402308869	-92.5205279627	-92.4136575041	-92.547550833	-92.528238417	-92.4197295365
1.36	-92.6700827519433	-92.5429175672	-92.527519232	-92.4149207808	-92.545648046842	-92.530267783354	-92.419050207746	-92.5329646867	-92.5160422416	-92.4061893435	-92.5403042141	-92.523951619	-92.4118873478
1.38	-92.6622293413206	-92.5353249367	-92.5226444376	-92.4070024915	-92.538054998564	-92.525268746935	-92.412201104957	-92.5253893489	-92.5111091522	-92.3986480292	-92.5327225573	-92.5191836145	-92.4039301577
1.4	-92.65408983654069	-92.5274833177	-92.5173819664	-92.3990791451	-92.530212719921	-92.519887638416	-92.405449083783	-92.5175743687	-92.5058035226	-92.3911248556	-92.524876162	-92.5140098491	-92.3959522541
1.42	-92.64572836809045	-92.5194544474	-92.5117987752	-92.3912364314	-92.522183180307	-92.514192095615	-92.398853336707	-92.509581505	-92.5001922277	-92.3837005886	-92.5168277082	-92.5084978776	-92.3880406089
1.44	-92.63720202144805	-92.5112930483	-92.5059546755	-92.3835503703	-92.514021393015	-92.508242609355	-92.392456483337	-92.5014655492	-92.4943348746	-92.3764455342	-92.5086327966	-92.5027080981	-92.3802727914
1.46	-92.62856153850572	-92.5030476702	-92.4999030275	-92.3760874899	-92.505776045857	-92.502093206347	-92.386286243742	-92.4932752476	-92.4882846046	-92.369419283	-92.5003407728	-92.4966944439	-92.372717014
1.48	-92.61985187876927	-92.4947613968	-92.4936913578	-92.3689033207	-92.49749010567	-92.495792046585	-92.380357295116	-92.485053189	-92.4820886759	-92.3626652821	-92.4919954175	-92.4905049899	-92.3654303165
1.5	-92.61111280271848	-92.4864716203	-92.4873619195	-92.3620367518	-92.489201420514	-92.489381997238	-92.374673118726	-92.4768373797	-92.4757890897	-92.3562174388	-92.4836347819	-92.4841825144	-92.3584544276
1.52	-92.60237933059092	-92.4782117807	-92.4809521755	-92.3555175906	-92.480943186215	-92.482901166763	-92.36922805872	-92.4686610457	-92.4694230612	-92.3500941602	-92.4752928551	-92.4777649918	-92.3518205519
1.54	-92.59368222509048	-92.4700109902	-92.4744953027	-92.3493597124	-92.472744475694	-92.476383347506	-92.364009701333	-92.4605533717	-92.4630235303	-92.3443025568	-92.466999282	-92.4712861009	-92.3455442162
1.56	-92.58504841792382	-92.4618947208	-92.4680206083	-92.3435654858	-92.464630625148	-92.469858511895	-92.359001504193	-92.4525398468	-92.456619618	-92.338838221	-92.4587800415	-92.4647756826	-92.3396289225
1.58	-92.5765013788333	-92.4538851272	-92.4615539265	-92.3381256706	-92.456623709635	-92.463353149372	-92.354185291595	-92.4446426246	-92.4502370481	-92.3336878213	-92.4506578433	-92.4582601285	-92.3340664084
1.6	-92.56806147808226	-92.4460013835	-92.4551180434	-92.3330223368	-92.448742868367	-92.456890655969	-92.349543229481	-92.436881021	-92.4438984437	-92.3288331258	-92.4426524574	-92.4517628228	-92.3288387663
1.62	-92.55974630759256	-92.4382601193	-92.4487329211	-92.3282331643	-92.441004685525	-92.450491657879	-92.345059171604	-92.4292717364	-92.4376237333	-92.3242521635	-92.4347812015	-92.4453044104	-92.323923927
1.64	-92.55157095770427	-92.4306756291	-92.4424160764	-92.3237324897	-92.433423521737	-92.444174356687	-92.340719351636	-92.4218290963	-92.43143046	-92.3199191366	-92.4270591587	-92.4389031546	-92.3192961234
1.66	-92.54354833194482	-92.4232601626	-92.4361829413	-92.3194920399	-92.42601180218	-92.437954725339	-92.336512578953	-92.4145655125	-92.4253340557	-92.3158093989	-92.4194994485	-92.4325753336	-92.3149259256
1.68	-92.5356893346498	-92.4160242214	-92.4300469653	-92.3154848121	-92.418780329507	-92.431846792617	-92.332430119138	-92.4074915633	-92.4193480793	-92.3118974886	-92.4121136001	-92.4263353037	-92.31078682
1.7	-92.5280031107385	-92.4089767666	-92.4240199824	-92.3116836516	-92.411738554913	-92.425862874493	-92.328465380238	-92.4006162824	-92.4134844727	-92.3081589642	-92.404911694	-92.4201959026	-92.3068510561
1.72	-92.52049723954876	-92.402125347	-92.4181122937	-92.308062493	-92.404894809595	-92.420013721874	-92.324613540408	-92.3939472942	-92.4077537118	-92.3045705997	-92.3979025173	-92.4141685177	-92.30309265
1.74	-92.51317793191267	-92.3954763945	-92.4123330004	-92.3045960877	-92.398256531526	-92.414308644529	-92.32087111754	-92.3874911133	-92.4021650709	-92.3011137331	-92.3910938555	-92.4082633841	-92.2994868693
1.76	-92.50605015182185	-92.3890353074	-92.4066900407	-92.3012618591	-92.391830470108	-92.408755698179	-92.317235626659	-92.3812531441	-92.3967267035	-92.2977777927	-92.3844924866	-92.4024896953	-92.2960112758
1.78	-92.49911776852208	-92.3828065331	-92.4011904422	-92.298042147	-92.385622913741	-92.403361737902	-92.313705209457	-92.3752379873	-92.3914457752	-92.2945662943	-92.3781044112	-92.3968556862	-92.2926508534
1.8	-92.49238371099993	-92.3767939233	-92.3958403402	-92.2949321448	-92.379639769338	-92.398132468776	-92.31027830795	-92.3694496866	-92.3863285567	-92.2914964611	-92.3719350336	-92.3913688045	-92.2894026889
1.82	-92.48585000852651	-92.3710007042	-92.3906450924	-92.291941671	-92.373886759674	-92.393072509041	-92.306953377004	-92.3638918565	-92.3813804119	-92.288587328	-92.3659891542	-92.3860357435	-92.2862793755
1.84	-92.47951790659393	-92.365429881	-92.3856093241	-92.2890921477	-92.368369509176	-92.388185411293	-92.303728614326	-92.3585681056	-92.3766059323	-92.285847383	-92.3602714123	-92.3808624628	-92.2833027791
1.86	-92.47338793956456	-92.3600845601	-92.3807370316	-92.2864020095	-92.363093527763	-92.383473725351	-92.300601712932	-92.3534822487	-92.3720087555	-92.2832678747	-92.354786556	-92.3758542681	-92.2804897016
1.88	-92.46746000564828	-92.3549683579	-92.3760314592	-92.2838722617	-92.358064243547	-92.378939073331	-92.297569597556	-92.3486385052	-92.367591622	-92.2808288396	-92.3495397514	-92.3710156738	-92.2778392258
1.9	-92.46173337338887	-92.3500853608	-92.371494981	-92.2814862334	-92.353286925271	-92.37458229453	-92.294628331189	-92.3440412404	-92.36335603	-92.2785069094	-92.3445366295	-92.3663503697	-92.2753347134
1.92	-92.45620671522433	-92.3454402604	-92.3671293122	-92.2792188063	-92.348766552614	-92.370403581081	-92.291772943519	-92.3396950694	-92.3593025916	-92.2762803493	-92.3397833192	-92.3618613461	-92.2729526059
1.94	-92.45087816528144	-92.3410381074	-92.3629351738	-92.2770448592	-92.344507585299	-92.366402721422	-92.28899742504	-92.3356046441	-92.3554303086	-92.2741306179	-92.3352861214	-92.3575505222	-92.270669907
1.96	-92.44574529847961	-92.3368842012	-92.3589120667	-92.2749419863	-92.340513676405	-92.362579179176	-92.286294816481	-92.331774491	-92.351736899	-92.2720421152	-92.3310513593	-92.3534185497	-92.2684659713
1.98	-92.44080515719762	-92.3329839223	-92.3550584609	-92.2728916973	-92.336787239713	-92.358932155245	-92.283657395634	-92.3282088157	-92.348218783	-92.2700018228	-92.3270851323	-92.3494650175	-92.2663237428
2.0	-92.43605428469596	-92.329342528	-92.3513717018	-92.2708786029	-92.333329059196	-92.355460438257	-92.281077030614	-92.3249111121	-92.344871007	-92.2679983061	-92.3233930605	-92.3456883343	-92.2642291164
2.02	-92.43148870640422	-92.3259648194	-92.3478479593	-92.2688906437	-92.330137816014	-92.352162274533	-92.278545656292	-92.3218835653	-92.3416874239	-92.2660205478	-92.3199798567	-92.3420856182	-92.2621709403
2.04	-92.42710398070949	-92.3228545438	-92.3444823831	-92.2669171853	-92.327209901287	-92.349035186183	-92.276055723723	-92.3191262577	-92.3386609943	-92.2640556733	-92.3168487362	-92.3386528778	-92.2601398588
2.06	-92.4228952518824	-92.3200135539	-92.3412693576	-92.2649474478	-92.324539243145	-92.346075900767	-92.273600731238	-92.3166363398	-92.3357839355	-92.262089292	-92.3140006732	-92.3353851396	-92.2581266666
2.08	-92.41885730213748	-92.317440813	-92.3382025243	-92.2629695501	-92.322117461755	-92.343280375342	-92.27117560649	-92.3144072683	-92.3330482257	-92.2601057726	-92.3114334964	-92.3322765629	-92.2561215059
2.1	-92.41498466038819	-92.3151316941	-92.3352754893	-92.2609707536	-92.319934058264	-92.340643888008	-92.268777000372	-92.3124283948	-92.3304456876	-92.258091347	-92.3091412194	-92.3293208754	-92.2541130944
2.12	-92.41127164898505	-92.313077123	-92.3324814608	-92.2589393112	-92.317976681791	-92.338161238148	-92.266403366858	-92.3106850562	-92.3279686621	-92.256035442	-92.3071135635	-92.3265114348	-92.2520909782
2.14	-92.40771251785735	-92.3112637123	-92.3298142724	-92.2568664288	-92.316231430929	-92.335826820936	-92.264054884043	-92.3091588833	-92.3256097541	-92.2539323532	-92.3053358324	-92.3238414608	-92.2500468804
2.16	-92.40430155119071	-92.3096740266	-92.3272680096	-92.2547484076	-92.314683181516	-92.333634779812	-92.261733247577	-92.3078252793	-92.3233629019	-92.2517767203	-92.3037863711	-92.3213046388	-92.2479734674
2.18	-92.40103308911407	-92.3082876664	-92.324837718	-92.2525864863	-92.313315933072	-92.331579109514	-92.259441425017	-92.3066686834	-92.3212226502	-92.2495811984	-92.3024495305	-92.3188948142	-92.2458757226
2.2	-92.39790167741458	-92.3070824637	-92.3225191548	-92.2503869607	-92.312113267025	-92.329653788127	-92.257183257047	-92.3056634738	-92.3191848945	-92.2473498848	-92.3012995678	-92.3166065668	-92.2437550656
2.22	-92.39490199576618	-92.3060357815	-92.3203090965	-92.2481598469	-92.311058776568	-92.327852713233	-92.254963111733	-92.3047880698	-92.3172462455	-92.2450937316	-92.3003129885	-92.3144352413	-92.2416190061
2.24	-92.3920289331852	-92.3051256348	-92.3182046536	-92.2459178758	-92.310136544089	-92.32616984162	-92.25278569882	-92.3040225483	-92.3154040303	-92.2428251916	-92.2994668883	-92.3123764138	-92.2394774204
2.26	-92.38927764485467	-92.3043315235	-92.3162037685	-92.2436750624	-92.309331508037	-92.32459916922	-92.250655591897	-92.3033491073	-92.3136561062	-92.2405575123	-92.2987398223	-92.3104264627	-92.2373416467
2.28	-92.38664337481273	-92.3036349816	-92.3143048387	-92.2414452788	-92.308629737231	-92.323134769749	-92.248577189496	-92.3027606328	-92.3120010866	-92.2383158513	-92.2981196076	-92.3085819948	-92.2352301611
2.3	-92.38412153669981	-92.3030199268	-92.3125061057	-92.2392420852	-92.30801855263	-92.321770803576	-92.246554493276	-92.302228331	-92.3104371769	-92.2360892986	-92.2975753981	-92.3068402013	-92.233141389
2.32	-92.38170765590769	-92.3024726051	-92.3108060193	-92.2370777248	-92.307486614034	-92.32050156172	-92.244591091724	-92.3017488305	-92.3089626714	-92.2338990975	-92.2970989251	-92.3051978712	-92.2310916083
2.34	-92.37939734983381	-92.301981376	-92.3092027781	-92.2349627305	-92.307023834947	-92.319321460125	-92.242689847871	-92.3013132614	-92.3075759479	-92.2317551393	-92.2966777006	-92.3036521558	-92.229089895
2.36	-92.37718630687485	-92.3015366696	-92.3076944545	-92.2329062221	-92.306621335819	-92.318225069782	-92.240853078601	-92.3009143422	-92.3062749185	-92.2296650816	-92.2963012477	-92.3022000691	-92.2271437261
2.38	-92.37507030540736	-92.3011304328	-92.3062786043	-92.2309149202	-92.306271323875	-92.317207135043	-92.239082631597	-92.3005463132	-92.3050572428	-92.2276358711	-92.2959609702	-92.3008383774	-92.2252595816
2.4	-92.37304520464114	-92.3007562979	-92.3049526552	-92.2289948198	-92.305966969579	-92.316262581425	-92.237379711566	-92.3002044605	-92.3039202105	-92.2256725617	-92.2956497839	-92.2995639867	-92.2234419919
2.42	-92.37110695583527	-92.3004089528	-92.3037136451	-92.2271496929	-92.305702328641	-92.315386544881	-92.235745046828	-92.2998849723	-92.3028609583	-92.223778886	-92.2953619274	-92.2983734416	-92.2216942601
2.44	-92.36925161345977	-92.3000841162	-92.3025583188	-92.2253820592	-92.305472207036	-92.314574349931	-92.234178856165	-92.2995848171	-92.3018763274	-92.2219575504	-92.2950927922	-92.2972630221	-92.2200187182
2.46	-92.367475366118	-92.2997783044	-92.3014831875	-92.2236932763	-92.30527207391	-92.313821561131	-92.232680937	-92.2993015281	-92.3009629692	-92.2202101409	-92.2948386534	-92.2962291299	-92.2184163113
2.48	-92.36577452222525	-92.2994886774	-92.3004846052	-92.2220833607	-92.305097979741	-92.313123955572	-92.231250789507	-92.2990331066	-92.3001173987	-92.2185373343	-92.2945965511	-92.2952680111	-92.2168870918
2.5	-92.36414553595927	-92.2992129787	-92.2995588172	-92.220551744	-92.304946495113	-92.312477551102	-92.229887661845	-92.2987779187	-92.2993360653	-92.2169389704	-92.2943641242	-92.294375828	-92.2154303295
2.52	-92.36258501401083	-92.2989493535	-92.2987019688	-92.2190969885	-92.304814611671	-92.311878582344	-92.228590770257	-92.2985346375	-92.2986153502	-92.2154142755	-92.2941395806	-92.2935489327	-92.2140445323
2.54	-92.3610897187193	-92.2986963401	-92.2979102173	-92.2177169661	-92.304699717612	-92.311323517065	-92.227358960693	-92.2983021839	-92.2979516559	-92.2139617669	-92.2939214962	-92.2927835279	-92.212727815
2.56	-92.35965657792467	-92.2984526889	-92.2971796728	-92.2164093876	-92.304599532454	-92.310809044867	-92.226191259234	-92.2980796143	-92.2973414321	-92.2125797744	-92.2937088222	-92.2920759254	-92.2114776793
2.58	-92.35828267276341	-92.298217469	-92.296506544	-92.2151713127	-92.30451206652	-92.310332072154	-92.225086754641	-92.297866219	-92.2967811924	-92.2112658502	-92.2935006959	-92.2914224836	-92.2102916999
2.6	-92.35696523526236	-92.2979899148	-92.2958871554	-92.2139994533	-92.304435590631	-92.309889718855	-92.224044673172	-92.2976613996	-92.2962675764	-92.2100177462	-92.2932965805	-92.2908197744	-92.2091666638
2.62	-92.3557016520671	-92.2977694622	-92.29531796	-92.2128908212	-92.304368589806	-92.309479303344	-92.223064476346	-92.2974645072	-92.2957971972	-92.2088326985	-92.2930961106	-92.2902644798	-92.2080997852
2.64	-92.35448944716747	-92.2975554757	-92.2947953873	-92.2118420028	-92.304309748794	-92.309098338524	-92.222145938553	-92.2972751954	-92.295367122	-92.2077076801	-92.2928988476	-92.2897532483	-92.2070879305
2.66	-92.35332628168291	-92.297347665	-92.2943162597	-92.2108495342	-92.304257920453	-92.308744524804	-92.221289137006	-92.2970930383	-92.2949741895	-92.206640042	-92.2927047593	-92.2892831694	-92.2061278368
2.68	-92.35220995000995	-92.2971457041	-92.2938773597	-92.2099103239	-92.304212105714	-92.308415729075	-92.22049440815	-92.2969177379	-92.2946157388	-92.2056266707	-92.2925137177	-92.2888512404	-92.2052167489
2.7	-92.35113835663833	-92.2969493745	-92.2934757672	-92.2090212207	-92.304171435509	-92.308109985861	-92.21976222582	-92.2967490365	-92.2942890895	-92.2046649146	-92.2923257364	-92.2884547856	-92.2043515212
2.72	-92.3501095289017	-92.2967584185	-92.2931086562	-92.2081784656	-92.304135155693	-92.307825482725	-92.219092988387	-92.2965865779	-92.293991797	-92.2037514687	-92.2921408396	-92.288091183	-92.2035293657
2.74	-92.34912159383434	-92.2965726698	-92.2927734158	-92.2073794535	-92.304102610868	-92.307560549467	-92.218486785644	-92.2964301595	-92.2937213439	-92.2028832227	-92.2919590366	-92.2877581047	-92.202747708
2.76	-92.34817277771323	-92.2963920655	-92.2924676128	-92.2066215497	-92.304073233702	-92.307313647047	-92.217943063283	-92.2962795748	-92.2934757365	-92.2020576414	-92.291780372	-92.2874530736	-92.2020027695
2.78	-92.34726139981225	-92.2962164078	-92.292188839	-92.2059016003	-92.304046534371	-92.307083364285	-92.217460312041	-92.2961338524	-92.2932528958	-92.2012519349	-92.291604995	-92.287174156	-92.2012936088
2.8	-92.34638586568566	-92.2960449182	-92.2919349877	-92.2051992212	-92.304022089619	-92.306868407066	-92.2170358866	-92.2959943061	-92.2930509345	-92.2005037532	-92.2914329772	-92.2869192935	-92.2006174374
2.82	-92.34554465917239	-92.2958789469	-92.2917041497	-92.2045477804	-92.303999537181	-92.30666757841	-92.216665975248	-92.295860029	-92.2928681764	-92.1997912646	-92.2912637453	-92.2866866131	-92.1999544357
2.84	-92.34473633760517	-92.2957175477	-92.2914943241	-92.2039273628	-92.303978562189	-92.306479790118	-92.21634581028	-92.2957307274	-92.2927028963	-92.1991118099	-92.2910986159	-92.286474498	-92.1993372424
2.86	-92.3439595329562	-92.2955607654	-92.2913038589	-92.2033361565	-92.303958900447	-92.306304042998	-92.216069977917	-92.2956062645	-92.292553691	-92.1984634532	-92.2909370032	-92.2862811896	-92.1987472308
2.88	-92.343212931257	-92.2954084559	-92.2911311652	-92.2027721638	-92.303940325175	-92.306139405549	-92.215832494533	-92.2954865449	-92.292419198	-92.1978444598	-92.2907789764	-92.2861052969	-92.1981825948
2.9	-92.34249529278527	-92.2952605789	-92.2909748533	-92.2022337194	-92.303922645241	-92.305985044985	-92.215627279474	-92.2953712733	-92.2922980756	-92.1972525967	-92.2906246143	-92.2859454965	-92.1976418367
2.92	-92.34180543331763	-92.295116946	-92.2908334033	-92.2017189328	-92.303905699577	-92.305840188284	-92.215448076523	-92.295260279	-92.2921892225	-92.1966766084	-92.2904738464	-92.2858003824	-92.1971233146
2.94	-92.3411422148115	-92.2949773574	-92.290705657	-92.2012114202	-92.303889353181	-92.305704122334	-92.215288410515	-92.2951526974	-92.2920915749	-92.1960922296	-92.2903266673	-92.2856688434	-92.1966182047
2.96	-92.34050455605902	-92.2948411481	-92.2905904599	-92.2006985703	-92.303873496804	-92.30557620397	-92.215142210587	-92.2950500629	-92.2920042596	-92.1955759563	-92.290182185	-92.2855498119	-92.1960901842
2.98	-92.33989142381489	-92.2947099557	-92.29048687	-92.2002504747	-92.303858033954	-92.30545584036	-92.215004922874	-92.2949513016	-92.2919261862	-92.195080889	-92.2900424993	-92.2854423454	-92.1956351958
3.0	-92.33930182728821	-92.2945826767	-92.2903937276	-92.1998206687	-92.303842890603	-92.305342481206	-92.214874152465	-92.294856246	-92.2918566621	-92.1946057368	-92.2899064576	-92.2853453919	-92.1951977452
3.02	-92.33873482002633	-92.2944591915	-92.2903102395	-92.1994081247	-92.303828011813	-92.305235624453	-92.214749092785	-92.2947647384	-92.2917949305	-92.1941493067	-92.289773974	-92.2852581457	-92.1947767828
3.04	-92.33818949755722	-92.2943394132	-92.2902355908	-92.1990118613	-92.3038133475	-92.305134819102	-92.214629736579	-92.2946765442	-92.2917403222	-92.1936413574	-92.2896450598	-92.2851798553	-92.1943714622
3.06	-92.33766499255111	-92.2942231538	-92.290169021	-92.1985677524	-92.303798861591	-92.305039641997	-92.21451630096	-92.2945917478	-92.2916911239	-92.1932191374	-92.2895195461	-92.2851097714	-92.1939155977
3.08	-92.33716047342402	-92.2941104985	-92.2901087118	-92.1982018241	-92.3037845253	-92.304949710235	-92.21440871613	-92.2945100852	-92.2916490321	-92.1928123681	-92.2893976008	-92.2850462589	-92.1935389887
3.1	-92.33667514367426	-92.2940012215	-92.290056422	-92.1978492475	-92.303770322036	-92.304864659002	-92.214307023948	-92.2944314417	-92.2916123507	-92.1924201987	-92.2892790419	-92.2849907632	-92.193175573
3.12	-92.33620823957553	-92.2938952711	-92.2900102429	-92.1975097716	-92.303756236849	-92.304784179642	-92.214210979977	-92.2943557526	-92.2915805099	-92.1920434323	-92.2891638393	-92.2849415367	-92.192825267
3.14	-92.33575903065974	-92.293792523	-92.2899689221	-92.1971828461	-92.303742261591	-92.304707954554	-92.214120345977	-92.2942828314	-92.2915523824	-92.1916797014	-92.2890519109	-92.2848982617	-92.1924867328
3.16	-92.3353268098195	-92.2936928903	-92.2899336981	-92.1968678245	-92.30372839234	-92.304635714417	-92.212533529319	-92.2942125861	-92.2915292696	-92.1913289499	-92.2889431676	-92.2848593366	-92.192160114
3.18	-92.3349109069182	-92.2935962891	-92.2899032201	-92.1965641508	-92.303714630037	-92.30456721301	-92.212522046032	-92.2941449311	-92.2915099216	-92.1909905999	-92.2888375994	-92.2848264135	-92.1918447603
3.2	-92.33451067262044	-92.2935026204	-92.2898770856	-92.1962712853	-92.303700974126	-92.304502206742	-92.212511982909	-92.2940797509	-92.2914939651	-92.1906635199	-92.2887350764	-92.2847980025	-92.1915401275
3.22	-92.3341254871445	-92.2934118042	-92.2898548698	-92.1959883401	-92.303687430576	-92.304440487733	-92.213805777772	-92.2940169478	-92.2914811792	-92.1903484288	-92.2886355688	-92.2847737193	-92.1912453471
3.24	-92.33375475246656	-92.2933237351	-92.2898363544	-92.1957158163	-92.303674004959	-92.304381854179	-92.213737619888	-92.2939564295	-92.291470925	-92.1900441566	-92.288538969	-92.284753304	-92.1909610712
3.26	-92.3333978985572	-92.2932383351	-92.2898206448	-92.1954527487	-92.303660707033	-92.304326118282	-92.213673106969	-92.2938976541	-92.2914636224	-92.1897502421	-92.2884452119	-92.2847360519	-92.1906862898
3.28	-92.33305437395825	-92.2931555037	-92.2898085199	-92.1951988489	-92.30364753829	-92.304273110255	-92.213611992457	-92.2938414674	-92.2914586986	-92.1894664341	-92.2883542181	-92.2847223773	-92.1904208384
3.3	-92.33272365053179	-92.2930747549	-92.2897991284	-92.194953466	-92.303634509503	-92.304222677401	-92.213554038715	-92.2937873311	-92.2914559601	-92.1891920211	-92.2882654922	-92.2847116343	-92.1901639506
3.32	-92.33240522169372	-92.2929969062	-92.2897919479	-92.1947165416	-92.303621630377	-92.304174664065	-92.21349903697	-92.2937351341	-92.2914542602	-92.1889265264	-92.2881798745	-92.2847035832	-92.1899156045
3.34	-92.33209859862579	-92.2929213864	-92.2897873638	-92.1944875195	-92.303608906985	-92.304128940838	-92.213446794896	-92.2936848025	-92.2914551927	-92.1886696836	-92.2880967883	-92.2846972084	-92.1896754829
3.36	-92.33180331411936	-92.2928481224	-92.2897849011	-92.1942665706	-92.30359634726	-92.304085383662	-92.213397122853	-92.2936362652	-92.2914552967	-92.1884211909	-92.2880161655	-92.2846938169	-92.1894432909
3.38	-92.33151891937068	-92.2927770422	-92.2897807701	-92.1940528419	-92.303583958568	-92.304043872662	-92.212458026658	-92.2935894372	-92.2914595289	-92.188180427	-92.2879379394	-92.284689777	-92.1892185879
3.4	-92.33124498254102	-92.2927080575	-92.2897820594	-92.1938458626	-92.303571747369	-92.304004295618	-92.213304857172	-92.2935432108	-92.2914651588	-92.187946574	-92.2878619893	-92.2846904401	-92.1890006845
3.42	-92.3309810886994	-92.2926398466	-92.2897849882	-92.1936451884	-92.303559720454	-92.303966546284	-92.213261957894	-92.2934996854	-92.2914720475	-92.1877219453	-92.2877872157	-92.284692919	-92.1887888047
3.44	-92.33072684080022	-92.2925747867	-92.2897893632	-92.1934314461	-92.303547882739	-92.303930539768	-92.212446914439	-92.2934574086	-92.2914800595	-92.1874795505	-92.2877155326	-92.2846969624	-92.1885621725
3.46	-92.33048185708553	-92.2925118161	-92.2897950596	-92.1932413204	-92.30353624021	-92.303896177274	-92.213181978209	-92.2934169224	-92.2914890971	-92.1872679924	-92.2876461671	-92.2847024489	-92.1883623012
3.48	-92.33024577004771	-92.2924506902	-92.2898019597	-92.1930592265	-92.303524794537	-92.303863381131	-92.212440059758	-92.2933778304	-92.2914990661	-92.1870607019	-92.2875789029	-92.2847092491	-92.1881701551
3.5	-92.33001822842071	-92.2923913269	-92.2898099487	-92.1928791569	-92.303513550684	-92.303832063993	-92.213108986006	-92.2933401253	-92.2915098718	-92.1868653119	-92.2875136109	-92.2847172366	-92.1879844956
3.52	-92.32979889395014	-92.2923337085	-92.2898176063	-92.1927110939	-92.303502511118	-92.303802161347	-92.213074851961	-92.2933037257	-92.2915195419	-92.1866762679	-92.2874502435	-92.2847263266	-92.1878026094
3.54	-92.32958744306072	-92.2922777494	-92.2898254028	-92.1925487055	-92.303491678086	-92.30377359903	-92.213042172647	-92.2932685773	-92.2915320793	-92.1864934914	-92.2873887445	-92.2847339036	-92.187631031
3.56	-92.32938356522847	-92.292223397	-92.2898361383	-92.1923914713	-92.303481053114	-92.303746311594	-92.213010861993	-92.2932346308	-92.2915443945	-92.1863165493	-92.2873290344	-92.2847445763	-92.1874651297
3.58	-92.32918696120437	-92.2921705924	-92.2898476275	-92.1922394047	-92.303470637197	-92.30372023917	-92.212423484475	-92.2932018375	-92.2915578838	-92.1861454065	-92.2872710682	-92.2847564177	-92.187304467
3.6	-92.328997346523	-92.2921188614	-92.2898597854	-92.192091801	-92.303460430646	-92.303695317099	-92.212420148054	-92.2931694271	-92.2915718619	-92.1859779505	-92.2872145144	-92.2847689956	-92.1871488928
3.62	-92.32881444661732	-92.2920686557	-92.2898725393	-92.1919485794	-92.303450433259	-92.303671496021	-92.212416780873	-92.2931388424	-92.2915861893	-92.185818397	-92.2871593668	-92.2847822423	-92.186996776
3.64	-92.32863799907393	-92.2920202467	-92.2898856975	-92.1918114006	-92.303440644813	-92.303648721321	-92.212413395634	-92.2931092863	-92.2916009679	-92.185664085	-92.2871063355	-92.2847960021	-92.1868518127
3.66	-92.32846775230252	-92.2919731972	-92.2898994403	-92.1916786953	-92.30343106419	-92.303626941177	-92.212409957882	-92.2930807091	-92.2916160346	-92.1855148452	-92.2870548185	-92.2848103692	-92.1867115423
3.68	-92.3283034654037	-92.2919274629	-92.2899135101	-92.1915503241	-92.303421687261	-92.303606111141	-92.212406496955	-92.2930530744	-92.2916313559	-92.1853578455	-92.28700478	-92.2848251711	-92.1865758376
3.7	-92.32814490730671	-92.2918830012	-92.2899226865	-92.1914261576	-92.303412518205	-92.303586185969	-92.212403001834	-92.2930263427	-92.291641861	-92.1852184076	-92.2869561725	-92.2848355891	-92.1864445668
3.72	-92.3279918574691	-92.2918397448	-92.2899372148	-92.1912923768	-92.303403551967	-92.303567120704	-92.21239947035	-92.2930004414	-92.291657355	-92.1850815021	-92.2869089392	-92.284850952	-92.1863036086
3.74	-92.32784410408338	-92.2917976995	-92.2899518891	-92.1911759418	-92.303394786368	-92.303548877191	-92.212395903078	-92.2929753966	-92.2916729959	-92.1849508029	-92.2868630629	-92.2848665019	-92.1861805586
3.76	-92.32770144465995	-92.2917568122	-92.2899667682	-92.1910633205	-92.303386218945	-92.303531416115	-92.212392302174	-92.2929510463	-92.2916887456	-92.1848236845	-92.2868183823	-92.2848823068	-92.1860611165
3.78	-92.32756368549262	-92.291716944	-92.2899818119	-92.190953331	-92.303377847055	-92.303514700658	-92.212388668352	-92.2929275762	-92.2917045676	-92.1847012876	-92.2867751095	-92.2848983315	-92.1859458587
3.8	-92.3274306412875	-92.2916782818	-92.2899969826	-92.1908477499	-92.303369668006	-92.303498695388	-92.212385004686	-92.292904837	-92.2917181761	-92.1845824416	-92.2867330606	-92.2849145175	-92.1858343477
3.82	-92.32730213456173	-92.2916406772	-92.2900122452	-92.1907456128	-92.303361678916	-92.303483365259	-92.212381315888	-92.2928828023	-92.2917338479	-92.1844682732	-92.2866921985	-92.2849287346	-92.1857262875
3.84	-92.3271779959047	-92.2916041003	-92.2900255469	-92.1906468206	-92.303353876741	-92.303468681895	-92.212377602007	-92.2928614401	-92.2917494815	-92.1843577829	-92.2866525099	-92.284944963	-92.1856221251
3.86	-92.32705806310665	-92.2915685226	-92.2900407064	-92.1905512118	-92.30334625839	-92.30345461355	-92.21237386271	-92.2928407234	-92.2917650486	-92.1842308514	-92.2866139691	-92.2849612612	-92.1855212989
3.88	-92.3269421808463	-92.2915339064	-92.2900558582	-92.1904398018	-92.303338820908	-92.303441130732	-92.212370099927	-92.2928206171	-92.2917805337	-92.1841288487	-92.2865764602	-92.2849775221	-92.1854034061
3.9	-92.32683020155065	-92.2915002496	-92.2900709701	-92.1903517882	-92.303331560897	-92.303428206462	-92.21236631908	-92.2928011095	-92.2917958683	-92.1840302042	-92.2865400564	-92.2849937967	-92.18531047
3.92	-92.326721983258	-92.2914675127	-92.2900860171	-92.1902667266	-92.303324475595	-92.303415813693	-92.212362523328	-92.2927821653	-92.2918110469	-92.1839349099	-92.2865046978	-92.2850100362	-92.1852206965
3.94	-92.32661739048139	-92.2914356694	-92.2901009853	-92.1901844263	-92.303317561306	-92.303403927555	-92.212358715261	-92.2927637653	-92.2918259232	-92.183842844	-92.2864703254	-92.2850261924	-92.18513386
3.96	-92.32651629350077	-92.2914047025	-92.2901158271	-92.1901049011	-92.30331081519	-92.303392525967	-92.212354897657	-92.2927458292	-92.2918406229	-92.1837493031	-92.286436955	-92.2850421845	-92.1850500011
3.98	-92.32641856876515	-92.2913745908	-92.2901303274	-92.1900279866	-92.303304234116	-92.303381582145	-92.212351073282	-92.292728446	-92.2918548342	-92.1836640274	-92.2864044718	-92.285058029	-92.1849647542
4.0	-92.32632409789596	-92.2913452572	-92.2901445344	-92.1899497688	-92.303297814999	-92.303371077002	-92.212347241332	-92.2927115026	-92.2918690306	-92.183580771	-92.2863729881	-92.2850735248	-92.1848870624
