# Supplementary material for: Multireference Equation-of-Motion Driven Similarity Renormalization Group: Theoretical Foundations and Applications to Ionized States
Source: J Chem Theory Comput. 2025 Aug 15;21(16):7903–19. doi: 10.1021/acs.jctc.5c00992 (PMC12392458; doi:10.1021/acs.jctc.5c00992)
Supplement: Supplementary file 1 [file ct5c00992_si_001.zip › si/description.txt]

Ω: ionization potential
E: absolute energies
P (or S): spectroscopic factor
------------------------------------------
c2_ips.csv: the ionization potential of C2
cn_pes_dsrg.csv: the potential energies of the CN- ground state and CN radical, computed with DSRG methods
cn_pes_mrci.csv: the potential energies of the CN- ground state and CN radical, computed with fic-MRCISD+Q
eom-dsrg-pt2_flowparam_dependence.csv: the IPs computed with IP-EOM-DSRG-PT2 at different flow parameters (0.00-1.25)
eom-dsrg-pt3_flowparam_dependence.csv: the IPs computed with IP-EOM-DSRG-PT3 at different flow parameters (0.00-1.25)
eom-dsrg(2)_flowparam_dependence.csv: the IPs computed withg IP-EOM-DSRG(2) at different flow parameters (0.00-1.25)
equilibrium_ips.csv: the IPs of molecules at equilibrium geometries computed with various methods
intensivity.csv: the core intensivity test reults for IP-EOM-DSRG-PT3
stretched_ips.csv: the IPs of molecules at stretched geometries computed with various methods
