# Supplementary material for: Multireference Equation-of-Motion Driven Similarity Renormalization Group: Theoretical Foundations and Applications to Ionized States
Source: J Chem Theory Comput. 2025 Aug 15;21(16):7903–19. doi: 10.1021/acs.jctc.5c00992 (PMC12392458; doi:10.1021/acs.jctc.5c00992)
Supplement: Supplementary file 1 [file ct5c00992_si_001.zip › si/eom-dsrg(2)_flowparam_dependence.csv]

system	state	SHCI-Ω	0.00-E	0.00-P	0.01-E	0.01-P	0.05-E	0.05-P	0.10-E	0.10-P	0.25-E	0.25-P	0.35-E	0.35-P	0.50-E	0.50-P	0.75-E	0.75-P	1.00-E	1.00-P	1.25-E	1.25-P
HF	1π	16.07	15.1120235920	1.82996118	15.5842971338	1.83559312	15.8626592353	1.84376116	15.8870472417	1.84701719	15.9087444230	1.85061587	15.9369014963	1.85255831	15.9881543149	1.85642697	16.0378114498	1.86135483	16.0838751358	1.86626067	16.1164738100	1.86869445
HF	3σ	20.06	19.1005727762	1.84309979	19.5671839439	1.84879837	19.8636296211	1.85737030	19.8857744411	1.86095497	19.9092246092	1.86637541	19.9408691232	1.86855232	19.9970366503	1.87128818	20.0520371127	1.87739223	20.0990984107	1.88215984	20.1369739684	1.88444819
F₂	1πg	15.64	13.1117207341	1.81084694	14.0876798181	1.81904803	15.1280289028	1.83782093	15.4410412367	1.84960143	15.6234596615	1.86359873	15.6556220196	1.86736374	15.6808884257	1.87058788	15.6990871366	1.87356971	15.7052409154	1.87530661	15.7072063596	1.87643111
F₂	1πu	18.83	16.6420400627	1.71033620	17.5296936878	1.71064260	18.4354042910	1.71045329	18.6844594470	1.71103707	18.8015739496	1.71229355	18.8158398978	1.71287062	18.8240786002	1.71367343	18.8263236186	1.71497720	18.8246842636	1.71622980	18.8229446473	1.71740244
F₂	3σg	21.15	17.9319846369	1.74488267	19.0917527486	1.76636709	20.4740203257	1.81049589	20.9359602548	1.83289714	21.2122767474	1.84503855	21.2476414833	1.84590467	21.2654126345	1.84821330	21.2674499359	1.85348128	21.2614611712	1.85838649	21.2555478791	1.86240678
CO	5σ	13.74	12.0813369521	1.79900287	12.4325164894	1.80309558	13.0227411495	1.81424534	13.3138150164	1.82485768	13.5837886667	1.84366166	13.6439097166	1.85105537	13.6930104332	1.85880537	13.7344208390	1.86677564	13.7542159373	1.87171631	13.7635383349	1.87467381
CO	1π	16.90	15.0803229956	1.74805453	15.5708039501	1.75528941	16.2903507447	1.77453149	16.5673522905	1.78998301	16.7870927549	1.81255599	16.8349965955	1.81920224	16.8781830649	1.82463761	16.9227485365	1.82816035	16.9518509140	1.83099574	16.9730814234	1.83328426
CO	4σ	19.56	18.0175516242	1.66388524	18.4819349001	1.66675425	19.1136678092	1.67175379	19.3094010967	1.67952397	19.4069523825	1.69021830	19.4193314320	1.69399902	19.4342305311	1.69615685	19.4587695652	1.69911485	19.4811176687	1.70201042	19.5000594897	1.71451868
N₂	3σg	15.30	13.5984738979	1.78948729	14.0381161175	1.79534159	14.7610376777	1.81332321	15.0492385547	1.82778068	15.2462053078	1.84814194	15.2726701845	1.85435453	15.2897939492	1.85949616	15.3073934580	1.86434630	15.3216922813	1.86724468	15.3339097825	1.86934172
N₂	1πu	16.83	14.9087690489	1.80882978	15.3703948401	1.81891851	16.1673904565	1.84827337	16.4969932392	1.86552099	16.7339752154	1.88781026	16.7684819799	1.89413609	16.7900052390	1.89928257	16.8090699616	1.90330296	16.8229412939	1.90526301	16.8340137488	1.90646836
N₂	2σu	18.50	16.8909599561	1.67203494	17.2956323944	1.67471910	17.9923622228	1.67927208	18.2741934641	1.68205224	18.4590072173	1.68808335	18.4794324547	1.69079904	18.4879418309	1.69361505	18.4949430492	1.69753243	18.5022003926	1.70090499	18.5092430426	1.70400017
H₂O	1b₁	12.53	11.5041995001	1.80926719	11.8574905809	1.81043364	12.2261726146	1.81358403	12.3115786448	1.83341875	12.3628918608	1.83742449	12.3794098996	1.83135331	12.4026243504	1.83465530	12.4361707448	1.83235721	12.4651220265	1.83481349	12.4889635060	1.84932415
H₂O	3a₁	14.81	13.7234737562	1.80893352	14.0931308095	1.81258884	14.5008594163	1.81714299	14.5912413940	1.81852486	14.6376613948	1.82325730	14.6538075237	1.82563400	14.6778047175	1.82820621	14.7131160754	1.83275144	14.7441240157	1.83607518	14.7620062895	1.84001523
H₂O	1b₂	18.98	17.8930983661	1.83134717	18.2730347298	1.83480768	18.6884660025	1.84064485	18.7798279104	1.84424812	18.8308980626	1.86556258	18.8502361628	1.85535478	18.8778375982	1.85913930	18.9167165358	1.86364332	18.9518745381	1.86699299	18.9867831308	1.87125718
CS	7σ	11.13	9.5330048921	1.68473264	9.7331353249	1.68753262	10.2340600445	1.69771035	10.5744855704	1.70732366	10.9663674584	1.72528458	11.0591445660	1.73248440	11.1258384030	1.73965782	11.1707666188	1.74651910	11.1895327203	1.75039469	11.1998222183	1.75296041
CS	2π	12.83	11.1612922856	1.78147357	11.3655909122	1.78809388	11.8586808637	1.80789736	12.2038888800	1.82513206	12.6121190504	1.85457088	12.7090005731	1.86556204	12.7767338630	1.87610250	12.8195016234	1.88580364	12.8361032164	1.89096692	12.8453131266	1.89404565
CS	6σ	15.88	14.8602218857	1.01736085	15.0488229692	0.99743819	15.5046229871	0.96780979	15.7975970405	0.94152192	16.0980525726	0.90562660	16.1550843896	0.89796117	16.1864199162	0.89453685	16.1973908833	0.89544277	16.1984831055	0.89879327	16.2002557715	0.90328120
H₂CO	2b₂	10.72	8.6577475062	1.77302132	9.1540181211	1.77868819	9.9274048800	1.79106958	10.2365233283	1.79937324	10.4528680885	1.80875600	10.4842453462	1.81084689	10.5058212225	1.81235342	10.5255236072	1.81360687	10.5386577387	1.81483218	10.5486650048	1.81614019
H₂CO	1b₁	14.48	12.4367737358	1.73427906	12.9302488863	1.74000056	13.7212448949	1.75521860	14.0484902196	1.76662448	14.2979047911	1.79177232	14.3401926206	1.79526006	14.3706053065	1.79663915	14.3969556287	1.79697847	14.4131145443	1.79196241	14.4250206879	1.79329005
H₂CO	5a₁	16.01	13.9077330490	1.74832322	14.4153047610	1.75074697	15.1668158539	1.76557458	15.4400336283	1.77489696	15.6067074474	1.78617074	15.6264374813	1.78862149	15.6395196428	1.79009682	15.6539237601	1.79376033	15.6669008665	1.79488193	15.6793990782	1.79602447
H₂CO	1b₂	16.86	15.6504229024	1.67895869	16.0238791572	1.67398206	16.6505618264	1.66464491	16.9159692566	1.66025644	17.1015832873	1.65564022	17.1269376348	1.65505253	17.1429551712	1.65515267	17.1567522705	1.65742621	17.1655244365	1.66008384	17.1715200693	1.66274242
C₂H₄	1b₁u	10.58	8.9860457814	1.81366713	9.2325107615	1.81171896	9.7707281365	1.82706316	10.0687422473	1.83626718	10.3452297786	1.85121118	10.3966646498	1.85607859	10.4267174694	1.86050075	10.4397578418	1.86439958	10.4416773096	1.86637306	10.4417787435	1.86747850
C₂H₄	1b₁g	13.21	11.8146592087	1.82886553	12.0664001626	1.83316477	12.5705723826	1.84491109	12.8150188610	1.85410810	13.0159762650	1.86891922	13.0496379934	1.87417618	13.0692698525	1.87907694	13.0801345398	1.88351176	13.0845828331	1.88588544	13.0875764754	1.88728675
C₂H₄	3ag	14.25	12.7137302912	1.79994991	13.0003422426	1.80521789	13.5659387593	1.82042489	13.8422304082	1.83288800	14.0755963881	1.85276310	14.1172138455	1.85952109	14.1424215430	1.86527164	14.1567320382	1.86980322	14.1628268217	1.87176833	14.1672710531	1.87272308
C₂H₄	1b₂u	16.45	15.1420695291	1.69498618	15.3977480019	1.69505342	15.9010296891	1.69586808	16.1416017516	1.69607956	16.3363516220	1.69672248	16.3669308712	1.69696107	16.3820340302	1.69622936	16.3868805331	1.69580500	16.3870213740	1.69573707	16.3870294822	1.69602952
s-HF	1π	13.65	12.9814064416	1.25896199	13.2682354829	1.24349395	13.4760774721	1.23427389	13.5089451645	1.23552363	13.5197815441	1.24156387	13.5304086158	1.24637080	13.5494448818	1.25187935	13.5719752001	1.25849400	13.5976131296	1.26596424	13.6240884649	1.26818581
s-HF	3σ	14.84	14.2111137859	1.47118489	14.4370226185	1.47312761	14.6210150878	1.47532243	14.6421664343	1.47782356	14.6444180603	1.48303048	14.6551714633	1.48752436	14.6762590825	1.49346890	14.7051295624	1.50351537	14.7360627222	1.50821997	14.7598674153	1.51211742
s-F₂	1πg	17.13	15.2943095506	1.75600899	16.1910237273	1.71700502	17.0311016559	1.69253261	17.2380728431	1.64342679	17.2959007020	1.57437891	17.2933136739	1.55332921	17.2877563851	1.53285530	17.2815375005	1.52827552	17.2754162794	1.51971530	17.2711168701	1.51447222
s-F₂	1πu	17.19	15.4114804646	1.74516475	16.2826588512	1.70720975	17.1172727633	1.65956336	17.3143503019	1.59460187	17.3654635310	1.52428602	17.3615156636	1.50296762	17.3551879654	1.48508336	17.3462883156	1.46843880	17.3396974651	1.45854345	17.3352347994	1.45235137
s-N₂	3σg	13.38	11.8620469014	1.35801099	12.1341759423	1.36431383	12.6971711876	1.37773460	12.9966169922	1.38812331	13.2929017796	1.40216238	13.3639917312	1.40504538	13.4167734719	1.40624945	13.4499609351	1.39736193	13.4587271364	1.40194740	13.4581089609	1.40509913
s-N₂	1πu	13.49	12.2124465472	1.05269543	12.4592512434	1.05584339	12.9738568983	1.06515549	13.2532163734	1.07237673	13.5463916174	1.08083566	13.6255014862	1.08283340	13.6910502742	1.08343969	13.7412375407	1.08275936	13.7619436328	1.08194655	13.7700264877	1.08124066
s-H₂O	1b₁	11.07	10.2271703455	1.34621971	10.4535626953	1.32911382	10.7456262636	1.30488131	10.8222277529	1.29390976	10.8159389159	1.27443801	10.7918291973	1.26754617	10.7653821948	1.26170128	10.7416252434	1.25839607	10.7303935735	1.25996268	10.7258661978	1.26272313
s-H₂O	3a₁	13.02	12.1663811427	1.43106524	12.3458960609	1.43798690	12.6603958463	1.43323727	12.7741776658	1.43555801	12.8262884076	1.43140920	12.8260661204	1.42990663	12.8233056222	1.42938719	12.8221753795	1.42386881	12.8251308334	1.42073539	12.8263748253	1.42579361
s-H₂O	1b₂	13.56	12.7338286279	1.38281940	12.9153536413	1.38928266	13.2064033548	1.39712263	13.2999914937	1.42308896	13.3285827048	1.46911508	13.3211914579	1.47972416	13.3117546891	1.48916585	13.3041624782	1.49717702	13.3038980302	1.48041021	13.3015140482	1.50567667
s-H₂CO	2b₂	10.37	11.2627013769	0.10652248	11.3478713287	0.13339788	11.3935818583	0.20202973	11.2881758390	0.26122723	11.0031007590	0.33593191	10.8713769022	0.36332264	10.7362930501	0.39031038	10.5969734415	0.42145522	10.4763584648	0.43335467	10.4031132974	0.45453119
s-H₂CO	1b₁	10.55	9.1312771136	0.79470048	9.3399210028	0.77199172	9.7897316879	0.76704894	10.0603628399	0.77481402	10.3673273753	0.81768822	10.4422535267	0.83179268	10.4968956811	0.84487676	10.5329131497	0.85624529	10.5452413352	0.86231660	10.5487869379	0.86589894
s-H₂CO	5a₁	13.16	13.1307365495	0.30381363	13.3165730122	0.36876986	13.6340087692	0.60941867	13.7490037139	0.92633205	13.6972360711	1.37663800	13.6182365622	1.40749470	13.5277761938	1.42448413	13.4252217996	1.45142194	13.3411402048	1.44615935	13.2626095793	1.30027151
s-C₂H₄	1b₁u	9.25	8.0434139194	0.90372849	8.2056711531	0.90623594	8.5950574678	0.90987024	8.8474346057	0.91315724	9.1416170030	0.92068843	9.2148259220	0.92398511	9.2698714657	0.92667961	9.3072048976	0.92734253	9.3196177767	0.92583370	9.3229314676	0.92379543
s-C₂H₄	3ag	10.93	9.6354754473	1.37239658	9.8103069332	1.37794951	10.2088597696	1.39674303	10.4510167031	1.41367380	10.7167488869	1.44326418	10.7777895088	1.45344407	10.8184509839	1.46339215	10.8370221820	1.47265751	10.8357895127	1.47627707	10.8296661798	1.47772339
